# Supplementary material for: Key to Chinese species of stenocranine planthoppers (Hemiptera, Fulgoromorpha, Delphacidae), with descriptions of two new species
Source: Zookeys. 2026 May 18;1279:327–43. doi: 10.3897/zookeys.1279.177978 (PMC13202222; doi:10.3897/zookeys.1279.177978)
Supplement: XML Treatment for Stenocranus [file zookeys.1279.177978-treatment1.xml]

<!DOCTYPE tp:taxon-treatment
  PUBLIC "-//TaxonX//DTD Taxonomic Treatment Publishing DTD v0 20100105//EN" "tax-treatment-NSO.dtd">
<tp:taxon-treatment xmlns:tp="http://www.plazi.org/taxpub"><tp:treatment-meta><kwd-group><label>Taxon classification</label><kwd>
              <named-content content-type="kingdom">
                <named-content content-type="taxon-name">
                  <named-content content-type="kingdom">Animalia</named-content>
                </named-content>
              </named-content>
            </kwd><kwd>
              <named-content content-type="order">Hemiptera</named-content>
            </kwd><kwd>
              <named-content content-type="family">Delphacidae</named-content>
            </kwd></kwd-group><mixed-citation publication-type="journal"><person-group><name><surname>Tang</surname><given-names>Min</given-names></name><name><surname>Gong</surname><given-names>Nian</given-names></name><name><surname>Li</surname><given-names>Zi-Zhong</given-names></name><name><surname>Yang</surname><given-names>Lin</given-names></name><name><surname>Lv</surname><given-names>Sha-Sha</given-names></name><name><surname>Long</surname><given-names>Jian-Kun</given-names></name><name><surname>Chang</surname><given-names>Zhi-Min</given-names></name><name><surname>Feng</surname><given-names>Xiao</given-names></name><name><surname>Du</surname><given-names>Mao-Heng</given-names></name><name><surname>Chen</surname><given-names>Xiang-Sheng</given-names></name></person-group><article-title>Key to Chinese species of stenocranine planthoppers (<tp:taxon-name><tp:taxon-name-part taxon-name-part-type="order" reg="Hemiptera">Hemiptera</tp:taxon-name-part></tp:taxon-name>, <tp:taxon-name><tp:taxon-name-part taxon-name-part-type="infraorder" reg="Fulgoromorpha">Fulgoromorpha</tp:taxon-name-part></tp:taxon-name>, <tp:taxon-name><tp:taxon-name-part taxon-name-part-type="family" reg="Delphacidae">Delphacidae</tp:taxon-name-part></tp:taxon-name>), with descriptions of two new species</article-title><source>Zookeys</source><day>18</day><month>05</month><year>2026</year><volume>1279</volume><fpage>327</fpage><lpage>343</lpage><pub-id pub-id-type="doi">10.3897/zookeys.1279.177978</pub-id></mixed-citation></tp:treatment-meta><tp:nomenclature><tp:taxon-name><object-id xmlns:xlink="http://www.w3.org/1999/xlink" content-type="arpha" xlink:type="simple">05E5E963-A6F9-5EB5-B25A-9FBA234D79A9</object-id>
                		<tp:taxon-name-part taxon-name-part-type="genus" reg="Stenocranus">Stenocranus</tp:taxon-name-part>
                	</tp:taxon-name><tp:taxon-authority>Fieber, 1866</tp:taxon-authority><tp:nomenclature-citation-list><tp:nomenclature-citation><tp:taxon-name>
                <tp:taxon-name-part taxon-name-part-type="genus" reg="Stenocranus">Stenocranus</tp:taxon-name-part>
              </tp:taxon-name><comment> Fieber, 1866: 519; <xref ref-type="bibr" rid="B30">Matsumura 1935a</xref>: 125; <xref ref-type="bibr" rid="B31">Matsumura 1935b</xref>: 71; <xref ref-type="bibr" rid="B32">Matsumura and Ishihara 1945</xref>: 68; <xref ref-type="bibr" rid="B21">Ishihara 1949</xref>: 23; <xref ref-type="bibr" rid="B25">Kuoh et al. 1984</xref>: 88; <xref ref-type="bibr" rid="B44">Yang 1989</xref>: 12; <xref ref-type="bibr" rid="B15">Ding and Zhang 1994</xref>: 23; <xref ref-type="bibr" rid="B42">Wang and Ding 1996</xref>: 43; <xref ref-type="bibr" rid="B9">Chen and Liang 2005</xref>: 124; <xref ref-type="bibr" rid="B13">Ding 2006</xref>: 81; <xref ref-type="bibr" rid="B39">Qin et al. 2010</xref>: 925; <xref ref-type="bibr" rid="B17">Fujinuma and Hayashi 2025</xref>: 302.</comment></tp:nomenclature-citation></tp:nomenclature-citation-list></tp:nomenclature><tp:treatment-sec sec-type="Type species"><title>Type species.</title><p><italic><tp:taxon-name><tp:taxon-name-part taxon-name-part-type="genus" reg="Fulgora">Fulgora</tp:taxon-name-part> <tp:taxon-name-part taxon-name-part-type="species" reg="minutus">minutus</tp:taxon-name-part></tp:taxon-name></italic> Fabricius, 1787, original designation.</p></tp:treatment-sec><tp:treatment-sec sec-type="Diagnosis"><title>Diagnosis.</title><p>Head including eyes narrower than pronotum. Vertex oblong, longer in middle line than wide at base, submedian carinae uniting at apex, Y-shaped carina distinct or obscure. Frons longer in middle line than wide at widest part, more than 2:1, widest at middle, median carina simple. Antennae short, reaching frontoclypeal suture, pedicel about 3X or longer than scape. Pronotum shorter than vertex, lateral carinae slightly curved, attaining hind margin. Metatibiae with two lateral spines. Hind legs with spinulation: tibial apex with 5 (2+3) spinules, basitarsus with 7 (2+5) spinules, second tarsomere with 4 (rarely 5) spinules. Post-tibial spur dilated, flattened, numerous small teeth with rectangular platelike base on inner margin, shorter than basitarsus, with about 12–26 teeth on posterior margin.</p><p><bold><italic>Male genitalia</italic></bold>: Anal segment of male ring-like, lateroapical angles each produced into process or not. Pygofer without medioventral process. Aedeagus with phallobase, distinct, phallobasal process slender, curved, phallus slender, rod-like. Suspensorium various. Diaphragm rather broad. Genital styles moderately long (<xref ref-type="bibr" rid="B44">Yang 1989</xref>).</p><p><bold><italic>Female genitalia</italic></bold>: Pygofer nearly as long as gonoplacs in ventral view, usually mostly covered with gonoplacs. Gonocoxae VIII broad in ventral view, produced medially at base, narrowed to apices. Gonapophyses VIII slender in ventral view, nearly smooth to strongly serrated on lateroapical parts. Gonapophyses IX broad in dorsal view, dorsal margin with variously shaped teeth in apical 1/3 to 2/3. Gonoplacs usually very broad (rarely slender) in ventral view, semicircular (<xref ref-type="bibr" rid="B17">Fujinuma and Hayashi 2025</xref>).</p></tp:treatment-sec><tp:treatment-sec sec-type="Distribution"><title>Distribution.</title><p>Australian, Oriental, Palearctic and Nearctic regions.</p><sec sec-type="Key to Chinese species (males) of the genus Stenocranus (revised from Ding 2006)" id="sec5"><title>Key to Chinese species (males) of the genus <italic><tp:taxon-name><tp:taxon-name-part taxon-name-part-type="genus" reg="Stenocranus">Stenocranus</tp:taxon-name-part></tp:taxon-name></italic> (revised from <xref ref-type="bibr" rid="B13">Ding 2006</xref>)</title><table-wrap content-type="key" position="anchor" orientation="portrait"><table><tbody><tr><td rowspan="1" colspan="1">1</td><td rowspan="1" colspan="1">Frons between carinae light-colored or with two faint linear dark colored stripes at base</td><td rowspan="1" colspan="1">
                      <bold>2</bold>
                    </td></tr><tr><td rowspan="1" colspan="1">–</td><td rowspan="1" colspan="1">Frons between carinae entirely black, or with black stripes extending from base to apex (Fig. <xref ref-type="fig" rid="F1">1B, F</xref>)</td><td rowspan="1" colspan="1">
                      <bold>5</bold>
                    </td></tr><tr><td rowspan="1" colspan="1">2</td><td rowspan="1" colspan="1">Anal segment with spinose processes (Figs <xref ref-type="fig" rid="F2">2I</xref>, <xref ref-type="fig" rid="F2">2J</xref>, <xref ref-type="fig" rid="F3">3F</xref>, <xref ref-type="fig" rid="F3">3G</xref>)</td><td rowspan="1" colspan="1">
                      <bold>3</bold>
                    </td></tr><tr><td rowspan="1" colspan="1">–</td><td rowspan="1" colspan="1">Anal segment without spinose processes (<xref ref-type="bibr" rid="B44">Yang 1989</xref>: fig. 1C, D)</td><td rowspan="1" colspan="1">
                      <bold><italic><tp:taxon-name><tp:taxon-name-part taxon-name-part-type="genus" reg="Stenocranus">S.</tp:taxon-name-part> <tp:taxon-name-part taxon-name-part-type="species" reg="niisimai">niisimai</tp:taxon-name-part></tp:taxon-name></italic> Matsumura, 1935</bold>
                    </td></tr><tr><td rowspan="1" colspan="1">3</td><td rowspan="1" colspan="1">Phallobase branched at apex (<xref ref-type="bibr" rid="B24">Kuoh et al. 1980</xref>: fig. 1f)</td><td rowspan="1" colspan="1">
                      <bold><italic><tp:taxon-name><tp:taxon-name-part taxon-name-part-type="genus" reg="Stenocranus">S.</tp:taxon-name-part> <tp:taxon-name-part taxon-name-part-type="species" reg="hongtiaus">hongtiaus</tp:taxon-name-part></tp:taxon-name></italic> Kuoh, 1980</bold>
                    </td></tr><tr><td rowspan="1" colspan="1">–</td><td rowspan="1" colspan="1">Phallobase unbranched at apex</td><td rowspan="1" colspan="1">
                      <bold>4</bold>
                    </td></tr><tr><td rowspan="1" colspan="1">4</td><td rowspan="1" colspan="1">Anal segment with two pairs of spinose processes (<xref ref-type="bibr" rid="B24">Kuoh et al. 1980</xref>: fig. 2f)</td><td rowspan="1" colspan="1">
                      <bold><italic><tp:taxon-name><tp:taxon-name-part taxon-name-part-type="genus" reg="Stenocranus">S.</tp:taxon-name-part> <tp:taxon-name-part taxon-name-part-type="species" reg="yuanmaonus">yuanmaonus</tp:taxon-name-part></tp:taxon-name></italic> Kuoh, 1980</bold>
                    </td></tr><tr><td rowspan="1" colspan="1">–</td><td rowspan="1" colspan="1">Anal segment with three pairs of spinose processes (<xref ref-type="bibr" rid="B15">Ding and Zhang 1994</xref>: fig. 20H)</td><td rowspan="1" colspan="1">
                      <bold><italic><tp:taxon-name><tp:taxon-name-part taxon-name-part-type="genus" reg="Stenocranus">S.</tp:taxon-name-part> <tp:taxon-name-part taxon-name-part-type="species" reg="spinosus">spinosus</tp:taxon-name-part></tp:taxon-name></italic> Ding, 1994</bold>
                    </td></tr><tr><td rowspan="1" colspan="1">5</td><td rowspan="1" colspan="1">Forewings testaceous or posterior half of membrane infuscated (Fig. <xref ref-type="fig" rid="F1">1H</xref>)</td><td rowspan="1" colspan="1">
                      <bold>6</bold>
                    </td></tr><tr><td rowspan="1" colspan="1">–</td><td rowspan="1" colspan="1">Forewings mostly fuscous or membrane fuscous or membrane near hind margin with a fuscous longitudinal stripe (Fig. <xref ref-type="fig" rid="F1">1D</xref>)</td><td rowspan="1" colspan="1">
                      <bold>11</bold>
                    </td></tr><tr><td rowspan="1" colspan="1">6</td><td rowspan="1" colspan="1">Forewings with veins concolorous, apical veins without dark spots</td><td rowspan="1" colspan="1">
                      <bold>7</bold>
                    </td></tr><tr><td rowspan="1" colspan="1">–</td><td rowspan="1" colspan="1">Forewings with veins darker than membrane, apical veins with dark spots (Fig. <xref ref-type="fig" rid="F1">1D, H</xref>)</td><td rowspan="1" colspan="1">
                      <bold>9</bold>
                    </td></tr><tr><td rowspan="1" colspan="1">7</td><td rowspan="1" colspan="1">Vertex, pro- and mesonotum with a light-colored median longitudinal stripe (<xref ref-type="bibr" rid="B14">Ding and Kuoh 1981</xref>: fig. 25)</td><td rowspan="1" colspan="1">
                      <bold><italic><tp:taxon-name><tp:taxon-name-part taxon-name-part-type="genus" reg="Stenocranus">S.</tp:taxon-name-part> <tp:taxon-name-part taxon-name-part-type="species" reg="testaceus">testaceus</tp:taxon-name-part></tp:taxon-name></italic> Ding, 1981</bold>
                    </td></tr><tr><td rowspan="1" colspan="1">–</td><td rowspan="1" colspan="1">Vertex, pro- and mesonotum without a light-colored median longitudinal stripe</td><td rowspan="1" colspan="1">
                      <bold>8</bold>
                    </td></tr><tr><td rowspan="1" colspan="1">8</td><td rowspan="1" colspan="1">Anal segment collar-like, uniting at basal lateroapical angles; inner margin of genital styles with an angular process (<xref ref-type="bibr" rid="B14">Ding and Kuoh 1981</xref>: figs 22, 23)</td><td rowspan="1" colspan="1">
                      <bold><italic><tp:taxon-name><tp:taxon-name-part taxon-name-part-type="genus" reg="Stenocranus">S.</tp:taxon-name-part> <tp:taxon-name-part taxon-name-part-type="species" reg="castaneus">castaneus</tp:taxon-name-part></tp:taxon-name></italic> Ding, 1981</bold>
                    </td></tr><tr><td rowspan="1" colspan="1">–</td><td rowspan="1" colspan="1">Anal segment arch-shaped, not uniting at basal lateroapical angles; inner margin of genital styles with an arcuate process at middle part (<xref ref-type="bibr" rid="B13">Ding 2006</xref>: fig. 41E, F)</td><td rowspan="1" colspan="1">
                      <bold><italic><tp:taxon-name><tp:taxon-name-part taxon-name-part-type="genus" reg="Stenocranus">S.</tp:taxon-name-part> <tp:taxon-name-part taxon-name-part-type="species" reg="tonghuaensis">tonghuaensis</tp:taxon-name-part></tp:taxon-name></italic> Ding, 2006</bold>
                    </td></tr><tr><td rowspan="1" colspan="1">9</td><td rowspan="1" colspan="1">Anal segment with a pair of spinose processes (<xref ref-type="bibr" rid="B39">Qin et al. 2010</xref>: figs 11, 13)</td><td rowspan="1" colspan="1">
                      <bold><italic><tp:taxon-name><tp:taxon-name-part taxon-name-part-type="genus" reg="Stenocranus">S.</tp:taxon-name-part> <tp:taxon-name-part taxon-name-part-type="species" reg="pacificus">pacificus</tp:taxon-name-part></tp:taxon-name></italic> Kirkaldy, 1907</bold>
                    </td></tr><tr><td rowspan="1" colspan="1">–</td><td rowspan="1" colspan="1">Anal segment without spinose processes</td><td rowspan="1" colspan="1">
                      <bold>10</bold>
                    </td></tr><tr><td rowspan="1" colspan="1">10</td><td rowspan="1" colspan="1">Genital styles forming an oval shape, in ventral view</td><td rowspan="1" colspan="1">
                      <bold><italic><tp:taxon-name><tp:taxon-name-part taxon-name-part-type="genus" reg="Stenocranus">S.</tp:taxon-name-part> <tp:taxon-name-part taxon-name-part-type="species" reg="fallax">fallax</tp:taxon-name-part></tp:taxon-name></italic> Matsumura, 1935</bold>
                    </td></tr><tr><td rowspan="1" colspan="1">–</td><td rowspan="1" colspan="1">Genital styles not as above</td><td rowspan="1" colspan="1">
                      <bold><italic><tp:taxon-name><tp:taxon-name-part taxon-name-part-type="genus" reg="Stenocranus">S.</tp:taxon-name-part> <tp:taxon-name-part taxon-name-part-type="species" reg="takasagonis">takasagonis</tp:taxon-name-part></tp:taxon-name></italic> Matsumura, 1935</bold>
                    </td></tr><tr><td rowspan="1" colspan="1">11</td><td rowspan="1" colspan="1">Forewings mostly fuscous or membrane fuscous</td><td rowspan="1" colspan="1">
                      <bold>12</bold>
                    </td></tr><tr><td rowspan="1" colspan="1">–</td><td rowspan="1" colspan="1">Forewings with membrane near hind margins with a fuscous longitudinal stripe (Fig. <xref ref-type="fig" rid="F1">1C, D</xref>)</td><td rowspan="1" colspan="1">
                      <bold>14</bold>
                    </td></tr><tr><td rowspan="1" colspan="1">12</td><td rowspan="1" colspan="1">Forewings mostly fuscous, with a few hyaline markings</td><td rowspan="1" colspan="1">
                      <bold>13</bold>
                    </td></tr><tr><td rowspan="1" colspan="1">–</td><td rowspan="1" colspan="1">Forewings only membrane fuscous (<xref ref-type="bibr" rid="B13">Ding 2006</xref>: fig. 40K)</td><td rowspan="1" colspan="1">
                      <bold><italic><tp:taxon-name><tp:taxon-name-part taxon-name-part-type="genus" reg="Stenocranus">S.</tp:taxon-name-part> <tp:taxon-name-part taxon-name-part-type="species" reg="cyperi">cyperi</tp:taxon-name-part></tp:taxon-name></italic> Ding, 2006</bold>
                    </td></tr><tr><td rowspan="1" colspan="1">13</td><td rowspan="1" colspan="1">Dorsum of vertex and thorax with light-colored median longitudinal stripe; anal segment of male without spinose processes (<xref ref-type="bibr" rid="B13">Ding 2006</xref>: fig. 39A, D, I)</td><td rowspan="1" colspan="1">
                      <bold><italic><tp:taxon-name><tp:taxon-name-part taxon-name-part-type="genus" reg="Stenocranus">S.</tp:taxon-name-part> <tp:taxon-name-part taxon-name-part-type="species" reg="jiangpuensis">jiangpuensis</tp:taxon-name-part></tp:taxon-name></italic> Ding, 2006</bold>
                    </td></tr><tr><td rowspan="1" colspan="1">–</td><td rowspan="1" colspan="1">Dorsum of vertex and thorax without light-colored median longitudinal stripe; anal segment with two pairs of spinose processes (<xref ref-type="bibr" rid="B24">Kuoh et al. 1980</xref>: fig. 5a, c)</td><td rowspan="1" colspan="1">
                      <bold><italic><tp:taxon-name><tp:taxon-name-part taxon-name-part-type="genus" reg="Stenocranus">S.</tp:taxon-name-part> <tp:taxon-name-part taxon-name-part-type="species" reg="montanus">montanus</tp:taxon-name-part></tp:taxon-name></italic> Huang &amp; Ding, 1980</bold>
                    </td></tr><tr><td rowspan="1" colspan="1">14</td><td rowspan="1" colspan="1">Anal segment with spinose process (Figs <xref ref-type="fig" rid="F2">2I</xref>, <xref ref-type="fig" rid="F2">2J</xref>, <xref ref-type="fig" rid="F3">3F</xref>, <xref ref-type="fig" rid="F3">3G</xref>)</td><td rowspan="1" colspan="1">
                      <bold>15</bold>
                    </td></tr><tr><td rowspan="1" colspan="1">–</td><td rowspan="1" colspan="1">Anal segment without spinose process</td><td rowspan="1" colspan="1">
                      <bold>20</bold>
                    </td></tr><tr><td rowspan="1" colspan="1">15</td><td rowspan="1" colspan="1">Anal segment with two pairs of spinose processes (<xref ref-type="bibr" rid="B13">Ding 2006</xref>: fig. 37H)</td><td rowspan="1" colspan="1">
                      <bold><italic><tp:taxon-name><tp:taxon-name-part taxon-name-part-type="genus" reg="Stenocranus">S.</tp:taxon-name-part> <tp:taxon-name-part taxon-name-part-type="species" reg="zalantunensis">zalantunensis</tp:taxon-name-part></tp:taxon-name></italic> Ding &amp; Hu, 1994</bold>
                    </td></tr><tr><td rowspan="1" colspan="1">–</td><td rowspan="1" colspan="1">Anal segment of male with one pair of spinose processes</td><td rowspan="1" colspan="1">
                      <bold>16</bold>
                    </td></tr><tr><td rowspan="1" colspan="1">16</td><td rowspan="1" colspan="1">Anal segment with thick spinose processes; genital styles inner angle with slender process (<xref ref-type="bibr" rid="B9">Chen and Liang 2005</xref>: figs 6, 10, 11)</td><td rowspan="1" colspan="1">
                      <bold><italic><tp:taxon-name><tp:taxon-name-part taxon-name-part-type="genus" reg="Stenocranus">S.</tp:taxon-name-part> <tp:taxon-name-part taxon-name-part-type="species" reg="anomalus">anomalus</tp:taxon-name-part></tp:taxon-name></italic> Chen &amp; Liang, 2005</bold>
                    </td></tr><tr><td rowspan="1" colspan="1">–</td><td rowspan="1" colspan="1">Anal segment with short spinose processes; genital styles inner angle without slender process</td><td rowspan="1" colspan="1">
                      <bold>17</bold>
                    </td></tr><tr><td rowspan="1" colspan="1">17</td><td rowspan="1" colspan="1">Anal segment with spinose processes arising from apical lateral margins</td><td rowspan="1" colspan="1">
                      <bold>18</bold>
                    </td></tr><tr><td rowspan="1" colspan="1">–</td><td rowspan="1" colspan="1">Anal segment with spinose processes arising from medial lateral margins</td><td rowspan="1" colspan="1">
                      <bold>19</bold>
                    </td></tr><tr><td rowspan="1" colspan="1">18</td><td rowspan="1" colspan="1">Pygofer with an angular process on lateral and ventral margins (<xref ref-type="bibr" rid="B14">Ding and Kuoh 1981</xref>: fig. 11)</td><td rowspan="1" colspan="1">
                      <bold><italic><tp:taxon-name><tp:taxon-name-part taxon-name-part-type="genus" reg="Stenocranus">S.</tp:taxon-name-part> <tp:taxon-name-part taxon-name-part-type="species" reg="linearis">linearis</tp:taxon-name-part></tp:taxon-name></italic> Ding, 1981</bold>
                    </td></tr><tr><td rowspan="1" colspan="1">–</td><td rowspan="1" colspan="1">Pygofer without an angular process on lateral and ventral margins</td><td rowspan="1" colspan="1">
                      <bold><italic><tp:taxon-name><tp:taxon-name-part taxon-name-part-type="genus" reg="Stenocranus">S.</tp:taxon-name-part> <tp:taxon-name-part taxon-name-part-type="species" reg="fuscovittatus">fuscovittatus</tp:taxon-name-part></tp:taxon-name></italic> (Stål, 1858)</bold>
                    </td></tr><tr><td rowspan="1" colspan="1">19</td><td rowspan="1" colspan="1">Phallobase deeply concave in middle, with two branches that bend reversely (<xref ref-type="bibr" rid="B14">Ding and Kuoh 1981</xref>: fig. 31)</td><td rowspan="1" colspan="1">
                      <bold><italic><tp:taxon-name><tp:taxon-name-part taxon-name-part-type="genus" reg="Stenocranus">S.</tp:taxon-name-part> <tp:taxon-name-part taxon-name-part-type="species" reg="longicapitis">longicapitis</tp:taxon-name-part></tp:taxon-name></italic> Ding, 1981</bold>
                    </td></tr><tr><td rowspan="1" colspan="1">–</td><td rowspan="1" colspan="1">Phallobase with two branches that turn ventrad apically (Fig. <xref ref-type="fig" rid="F2">2F</xref>)</td><td rowspan="1" colspan="1"><bold><italic><tp:taxon-name><tp:taxon-name-part taxon-name-part-type="genus" reg="Stenocranus">S.</tp:taxon-name-part> <tp:taxon-name-part taxon-name-part-type="species" reg="fodingshanensis">fodingshanensis</tp:taxon-name-part></tp:taxon-name></italic> Tang, Li &amp; Chen, sp. nov</bold>.</td></tr><tr><td rowspan="1" colspan="1">20</td><td rowspan="1" colspan="1">Black-brown stripes between carinae of frons narrow, at most half the width of the widest part between carinae</td><td rowspan="1" colspan="1">
                      <bold>21</bold>
                    </td></tr><tr><td rowspan="1" colspan="1">–</td><td rowspan="1" colspan="1">Black-brown stripes between carinae of frons wide, exceeding half the width of the widest part between carinae</td><td rowspan="1" colspan="1">
                      <bold>22</bold>
                    </td></tr><tr><td rowspan="1" colspan="1">21</td><td rowspan="1" colspan="1">Phallobase with three apical processes (<xref ref-type="bibr" rid="B14">Ding and Kuoh 1981</xref>: fig. 6)</td><td rowspan="1" colspan="1">
                      <bold><italic><tp:taxon-name><tp:taxon-name-part taxon-name-part-type="genus" reg="Stenocranus">S.</tp:taxon-name-part> <tp:taxon-name-part taxon-name-part-type="species" reg="nigrocaudatus">nigrocaudatus</tp:taxon-name-part></tp:taxon-name></italic> Ding, 1981</bold>
                    </td></tr><tr><td rowspan="1" colspan="1">–</td><td rowspan="1" colspan="1">Phallobase with one apical process (<xref ref-type="bibr" rid="B44">Yang 1989</xref>: fig. 4H)</td><td rowspan="1" colspan="1">
                      <bold><italic><tp:taxon-name><tp:taxon-name-part taxon-name-part-type="genus" reg="Stenocranus">S.</tp:taxon-name-part> <tp:taxon-name-part taxon-name-part-type="species" reg="planus">planus</tp:taxon-name-part></tp:taxon-name></italic> Yang, 1989</bold>
                    </td></tr><tr><td rowspan="1" colspan="1">22</td><td rowspan="1" colspan="1">Forewings with T-shaped markings on cross vein near hind margin (<xref ref-type="bibr" rid="B13">Ding 2006</xref>: fig. 31I)</td><td rowspan="1" colspan="1">
                      <bold><italic><tp:taxon-name><tp:taxon-name-part taxon-name-part-type="genus" reg="Stenocranus">S.</tp:taxon-name-part> <tp:taxon-name-part taxon-name-part-type="species" reg="chenzhouensis">chenzhouensis</tp:taxon-name-part></tp:taxon-name></italic> Ding, 1981</bold>
                    </td></tr><tr><td rowspan="1" colspan="1">–</td><td rowspan="1" colspan="1">Forewings without T-shaped markings on cross vein near hind margin</td><td rowspan="1" colspan="1">
                      <bold>23</bold>
                    </td></tr><tr><td rowspan="1" colspan="1">23</td><td rowspan="1" colspan="1">Lateral carinae of mesonotum with distinct fuscous stripes near lateral margins</td><td rowspan="1" colspan="1">
                      <bold>24</bold>
                    </td></tr><tr><td rowspan="1" colspan="1">–</td><td rowspan="1" colspan="1">Lateral carinae of mesonotum testaceous near lateral margins (Fig. <xref ref-type="fig" rid="F1">1E, G</xref>)</td><td rowspan="1" colspan="1">
                      <bold>25</bold>
                    </td></tr><tr><td rowspan="1" colspan="1">24</td><td rowspan="1" colspan="1">Phallobase with one curved apical process (<xref ref-type="bibr" rid="B24">Kuoh et al. 1980</xref>: fig. 3f)</td><td rowspan="1" colspan="1">
                      <bold><italic><tp:taxon-name><tp:taxon-name-part taxon-name-part-type="genus" reg="Stenocranus">S.</tp:taxon-name-part> <tp:taxon-name-part taxon-name-part-type="species" reg="qiandainus">qiandainus</tp:taxon-name-part></tp:taxon-name></italic> Kuoh, 1980</bold>
                    </td></tr><tr><td rowspan="1" colspan="1">–</td><td rowspan="1" colspan="1">Phallobase with two curved apical processes</td><td rowspan="1" colspan="1">
                      <bold><italic><tp:taxon-name><tp:taxon-name-part taxon-name-part-type="genus" reg="Stenocranus">S.</tp:taxon-name-part> <tp:taxon-name-part taxon-name-part-type="species" reg="harimensis">harimensis</tp:taxon-name-part></tp:taxon-name></italic> Matsumura, 1935</bold>
                    </td></tr><tr><td rowspan="1" colspan="1">25</td><td rowspan="1" colspan="1">Phallobase tube-shaped, with two slender curved processes arising from the apical dorsal margin (<xref ref-type="bibr" rid="B24">Kuoh et al. 1980</xref>: fig. 4f)</td><td rowspan="1" colspan="1">
                      <bold><italic><tp:taxon-name><tp:taxon-name-part taxon-name-part-type="genus" reg="Stenocranus">S.</tp:taxon-name-part> <tp:taxon-name-part taxon-name-part-type="species" reg="danjicus">danjicus</tp:taxon-name-part></tp:taxon-name></italic> Kuoh, 1980</bold>
                    </td></tr><tr><td rowspan="1" colspan="1">–</td><td rowspan="1" colspan="1">Phallobase not as above</td><td rowspan="1" colspan="1">
                      <bold><italic><tp:taxon-name><tp:taxon-name-part taxon-name-part-type="genus" reg="Stenocranus">S.</tp:taxon-name-part> <tp:taxon-name-part taxon-name-part-type="species" reg="hopponis">hopponis</tp:taxon-name-part></tp:taxon-name></italic> Matsumura, 1935</bold>
                    </td></tr></tbody></table></table-wrap></sec></tp:treatment-sec><tp:treatment-sec><!--Section generated to contain objects referenced in tp:taxon-treatment.--><fig id="F1" position="float" orientation="portrait"><object-id xmlns:xlink="http://www.w3.org/1999/xlink" content-type="doi" xlink:type="simple">10.3897/zookeys.1279.177978.figure1</object-id><object-id xmlns:xlink="http://www.w3.org/1999/xlink" content-type="arpha" xlink:type="simple">0564A6EE-42CF-5311-97FF-52FA21121D9B</object-id><label>Figure 1.</label><caption><p><italic><tp:taxon-name><tp:taxon-name-part taxon-name-part-type="genus" reg="Stenocranus">Stenocranus</tp:taxon-name-part> <tp:taxon-name-part taxon-name-part-type="species" reg="fodingshanensis">fodingshanensis</tp:taxon-name-part></tp:taxon-name></italic> Tang, Li &amp; Chen, sp. nov. <bold>A–D</bold>. Male; <bold>A</bold>. Head and thorax, dorsal view; <bold>B</bold>. Frons, ventral view; <bold>C</bold>. Habitus, dorsal view; <bold>D</bold>. Habitus, lateral view. <italic><tp:taxon-name><tp:taxon-name-part taxon-name-part-type="genus" reg="Ceratocranus">Ceratocranus</tp:taxon-name-part> <tp:taxon-name-part taxon-name-part-type="species" reg="huaxiensis">huaxiensis</tp:taxon-name-part></tp:taxon-name></italic> Tang, Li &amp; Chen, sp. nov. <bold>E–H</bold>. Male; <bold>E</bold>. Head and thorax, dorsal view; <bold>F</bold>. Frons, ventral view; <bold>G</bold>. Habitus, dorsal view; <bold>H</bold>. Habitus, lateral view. Scale bars: 0.5 <abbrev xmlns:xlink="http://www.w3.org/1999/xlink" xlink:title="millimeters" xlink:type="simple">mm</abbrev><bold>(A–H)</bold>.</p></caption><graphic xmlns:xlink="http://www.w3.org/1999/xlink" xlink:href="zookeys-1279-327_article-177978__-g001.jpg" id="oo_1649533.jpg" position="float" orientation="portrait" xlink:type="simple"><uri content-type="original_file" xlink:type="simple">https://binary.pensoft.net/fig/1649533</uri></graphic></fig><fig id="F2" position="float" orientation="portrait"><object-id xmlns:xlink="http://www.w3.org/1999/xlink" content-type="doi" xlink:type="simple">10.3897/zookeys.1279.177978.figure2</object-id><object-id xmlns:xlink="http://www.w3.org/1999/xlink" content-type="arpha" xlink:type="simple">806D5B88-BC89-580E-851C-BB1C04FE19D9</object-id><label>Figure 2.</label><caption><p><italic><tp:taxon-name><tp:taxon-name-part taxon-name-part-type="genus" reg="Stenocranus">Stenocranus</tp:taxon-name-part> <tp:taxon-name-part taxon-name-part-type="species" reg="fodingshanensis">fodingshanensis</tp:taxon-name-part></tp:taxon-name></italic> Tang, Li &amp; Chen, sp. nov., male. <bold>A</bold>. Forewing; <bold>B</bold>. Hindwing; <bold>C</bold>. Genital style, left lateral view; <bold>D</bold>. Genital style, right lateral view; <bold>E</bold>. Genital style, posterior view; <bold>F</bold>. Phallobase, left lateral view; <bold>G</bold>. Phallobase, right lateral view; <bold>H</bold>. Aedeagus, lateral view; <bold>I</bold>. Male genitalia, lateral view; <bold>J</bold>. Male genitalia, posterior view. Scale bars: 0.5 <abbrev xmlns:xlink="http://www.w3.org/1999/xlink" xlink:title="millimeters" xlink:type="simple">mm</abbrev><bold>(A</bold>, <bold>B)</bold>; 0.2 <abbrev xmlns:xlink="http://www.w3.org/1999/xlink" xlink:title="millimeters" xlink:type="simple">mm</abbrev><bold>(C–J)</bold>.</p></caption><graphic xmlns:xlink="http://www.w3.org/1999/xlink" xlink:href="zookeys-1279-327_article-177978__-g002.jpg" id="oo_1649534.jpg" position="float" orientation="portrait" xlink:type="simple"><uri content-type="original_file" xlink:type="simple">https://binary.pensoft.net/fig/1649534</uri></graphic></fig><fig id="F3" position="float" orientation="portrait"><object-id xmlns:xlink="http://www.w3.org/1999/xlink" content-type="doi" xlink:type="simple">10.3897/zookeys.1279.177978.figure3</object-id><object-id xmlns:xlink="http://www.w3.org/1999/xlink" content-type="arpha" xlink:type="simple">6116F9F5-D393-5CD2-8905-3459577C04C7</object-id><label>Figure 3.</label><caption><p><italic><tp:taxon-name><tp:taxon-name-part taxon-name-part-type="genus" reg="Ceratocranus">Ceratocranus</tp:taxon-name-part> <tp:taxon-name-part taxon-name-part-type="species" reg="huaxiensis">huaxiensis</tp:taxon-name-part></tp:taxon-name></italic> Tang, Li &amp; Chen, sp. nov., male. <bold>A</bold>. Forewing; <bold>B</bold>. Hindwing; <bold>C</bold>. Aedeagus, lateral view; <bold>D</bold>. Phallobase, lateral view; <bold>E</bold>. Genital style, posterior view; <bold>F</bold>. Male genitalia, lateral view; <bold>G</bold>. Male genitalia, posterior view. Scale bars: 0.5 <abbrev xmlns:xlink="http://www.w3.org/1999/xlink" xlink:title="millimeters" xlink:type="simple">mm</abbrev><bold>(A</bold>, <bold>B)</bold>; 0.2 <abbrev xmlns:xlink="http://www.w3.org/1999/xlink" xlink:title="millimeters" xlink:type="simple">mm</abbrev><bold>(C–G)</bold>.</p></caption><graphic xmlns:xlink="http://www.w3.org/1999/xlink" xlink:href="zookeys-1279-327_article-177978__-g003.jpg" id="oo_1649535.jpg" position="float" orientation="portrait" xlink:type="simple"><uri content-type="original_file" xlink:type="simple">https://binary.pensoft.net/fig/1649535</uri></graphic></fig></tp:treatment-sec><ref-list><ref id="B30"><mixed-citation xmlns:xlink="http://www.w3.org/1999/xlink" xlink:type="simple">Matsumura S (1935a) Revision of <italic><tp:taxon-name><tp:taxon-name-part taxon-name-part-type="genus">Stenocranus</tp:taxon-name-part></tp:taxon-name></italic> Fieb. and its allied species in Japan-Empire. <tp:taxon-name><tp:taxon-name-part taxon-name-part-type="class">Insecta</tp:taxon-name-part></tp:taxon-name> Matsumurana 9(4): 125–140.</mixed-citation></ref><ref id="B31"><mixed-citation xmlns:xlink="http://www.w3.org/1999/xlink" xlink:type="simple">Matsumura S (1935b) Supplementary note to the revision of <italic><tp:taxon-name><tp:taxon-name-part taxon-name-part-type="genus">Stenocranus</tp:taxon-name-part></tp:taxon-name></italic> and its allied species in Japan-Empire. <tp:taxon-name><tp:taxon-name-part taxon-name-part-type="class">Insecta</tp:taxon-name-part></tp:taxon-name> Matsumurana 10(1–2): 71–78.</mixed-citation></ref><ref id="B32"><mixed-citation xmlns:xlink="http://www.w3.org/1999/xlink" xlink:type="simple">Matsumura S, Ishihara (1945) Species novae vel cognitae Araeopidarum Imperii Japonici (<tp:taxon-name><tp:taxon-name-part taxon-name-part-type="order">Hemiptera</tp:taxon-name-part></tp:taxon-name>). Mushi 16: 59–82.</mixed-citation></ref><ref id="B21"><mixed-citation xmlns:xlink="http://www.w3.org/1999/xlink" xlink:type="simple">Ishihara T (1949) Revision of the <tp:taxon-name><tp:taxon-name-part taxon-name-part-type="family">Araeopidae</tp:taxon-name-part></tp:taxon-name> of Japan, Ryukyu and Formosa (<tp:taxon-name><tp:taxon-name-part taxon-name-part-type="suborder">Homoptera</tp:taxon-name-part></tp:taxon-name>). Scientific reports of the Matsuyama Agricultural College 2: 1–102.</mixed-citation></ref><ref id="B25"><mixed-citation xmlns:xlink="http://www.w3.org/1999/xlink" xlink:type="simple">Kuoh Z-L, Ding J-H, Tian L-X, Huang Q-L (1984) Economic Insects Fauna of China, Fasc. 27, <tp:taxon-name><tp:taxon-name-part taxon-name-part-type="suborder">Homoptera</tp:taxon-name-part></tp:taxon-name>: <tp:taxon-name><tp:taxon-name-part taxon-name-part-type="family">Delphacidae</tp:taxon-name-part></tp:taxon-name>. Beijing, China: Science Press.</mixed-citation></ref><ref id="B44"><mixed-citation xmlns:xlink="http://www.w3.org/1999/xlink" xlink:type="simple">Yang Z-T (1989) <tp:taxon-name><tp:taxon-name-part taxon-name-part-type="family">Delphacidae</tp:taxon-name-part></tp:taxon-name> of Taiwan (II): (<tp:taxon-name><tp:taxon-name-part taxon-name-part-type="suborder">Homoptera</tp:taxon-name-part></tp:taxon-name>: <tp:taxon-name><tp:taxon-name-part taxon-name-part-type="superfamily">Fulgoroidea</tp:taxon-name-part></tp:taxon-name>). National Science Council Special Publication 6: 1–334.</mixed-citation></ref><ref id="B15"><mixed-citation xmlns:xlink="http://www.w3.org/1999/xlink" xlink:type="simple">Ding J-H, Zhang F-M (1994) <tp:taxon-name><tp:taxon-name-part taxon-name-part-type="family">Delphacidae</tp:taxon-name-part></tp:taxon-name> Fauna of Northeast China (<tp:taxon-name><tp:taxon-name-part taxon-name-part-type="suborder">Homoptera</tp:taxon-name-part></tp:taxon-name>: <tp:taxon-name><tp:taxon-name-part taxon-name-part-type="superfamily">Fulgoroidea</tp:taxon-name-part></tp:taxon-name>). Beijing, China: China Agricultural Scientech Press.</mixed-citation></ref><ref id="B42"><mixed-citation xmlns:xlink="http://www.w3.org/1999/xlink" xlink:type="simple">Wang J-C, Ding J-H (1996) <tp:taxon-name><tp:taxon-name-part taxon-name-part-type="family">Delphacidae</tp:taxon-name-part></tp:taxon-name> fauna of Gansu Province, China (<tp:taxon-name><tp:taxon-name-part taxon-name-part-type="suborder">Homoptera</tp:taxon-name-part></tp:taxon-name>: <tp:taxon-name><tp:taxon-name-part taxon-name-part-type="superfamily">Fulgoroidea</tp:taxon-name-part></tp:taxon-name>). Gansu, China: Gansu Science and Technology Press.</mixed-citation></ref><ref id="B9"><mixed-citation xmlns:xlink="http://www.w3.org/1999/xlink" xlink:type="simple">Chen X-S, Liang A-P (2005) A taxonomic study of the Subfamily <tp:taxon-name><tp:taxon-name-part taxon-name-part-type="subfamily">Stenocraninae</tp:taxon-name-part></tp:taxon-name> (<tp:taxon-name><tp:taxon-name-part taxon-name-part-type="suborder">Homoptera</tp:taxon-name-part></tp:taxon-name>, <tp:taxon-name><tp:taxon-name-part taxon-name-part-type="superfamily">Fulgoroidea</tp:taxon-name-part></tp:taxon-name>, <tp:taxon-name><tp:taxon-name-part taxon-name-part-type="family">Delphacidae</tp:taxon-name-part></tp:taxon-name>) from China, with description of a new species of the genus <italic><tp:taxon-name><tp:taxon-name-part taxon-name-part-type="genus">Stenocranus</tp:taxon-name-part></tp:taxon-name></italic>. Acta Zootaxonamica Sinica 30(1): 123–129. <ext-link xlink:href="10.11646/zootaxa.290.1.1" ext-link-type="doi" xlink:type="simple">https://doi.org/10.11646/zootaxa.290.1.1</ext-link></mixed-citation></ref><ref id="B13"><mixed-citation xmlns:xlink="http://www.w3.org/1999/xlink" xlink:type="simple">Ding J-H (2006) Fauna Sinica <tp:taxon-name><tp:taxon-name-part taxon-name-part-type="class">Insecta</tp:taxon-name-part></tp:taxon-name> Vol. 45. <tp:taxon-name><tp:taxon-name-part taxon-name-part-type="suborder">Homoptera</tp:taxon-name-part></tp:taxon-name><tp:taxon-name><tp:taxon-name-part taxon-name-part-type="family">Delphacidae</tp:taxon-name-part></tp:taxon-name>. Beijing, China: Science Press.</mixed-citation></ref><ref id="B39"><mixed-citation xmlns:xlink="http://www.w3.org/1999/xlink" xlink:type="simple">Qin D-Z, Wang S-Y, Lin Y-F (2010) Two new record species of <tp:taxon-name><tp:taxon-name-part taxon-name-part-type="family">Delphacidae</tp:taxon-name-part></tp:taxon-name> (<tp:taxon-name><tp:taxon-name-part taxon-name-part-type="order">Hemiptera</tp:taxon-name-part></tp:taxon-name>, <tp:taxon-name><tp:taxon-name-part taxon-name-part-type="superfamily">Fulgoroidea</tp:taxon-name-part></tp:taxon-name>) from China. Acta Zootaxonamica Sinica 35(4): 925–929.</mixed-citation></ref><ref id="B17"><mixed-citation xmlns:xlink="http://www.w3.org/1999/xlink" xlink:type="simple">Fujinuma S, Hayashi M (2025) Taxonomic revision of Japanese <italic><tp:taxon-name><tp:taxon-name-part taxon-name-part-type="genus">Stenocranus</tp:taxon-name-part></tp:taxon-name></italic> (<tp:taxon-name><tp:taxon-name-part taxon-name-part-type="order">Hemiptera</tp:taxon-name-part></tp:taxon-name>: <tp:taxon-name><tp:taxon-name-part taxon-name-part-type="infraorder">Fulgoromorpha</tp:taxon-name-part></tp:taxon-name>: <tp:taxon-name><tp:taxon-name-part taxon-name-part-type="family">Delphacidae</tp:taxon-name-part></tp:taxon-name>). Zootaxa 5706(3): 301–336. <ext-link xlink:href="10.11646/zootaxa.5706.3.1" ext-link-type="doi" xlink:type="simple">https://doi.org/10.11646/zootaxa.5706.3.1</ext-link></mixed-citation></ref><ref id="B24"><mixed-citation xmlns:xlink="http://www.w3.org/1999/xlink" xlink:type="simple">Kuoh Z-L, Huang Q-L, Tian L-X, Ding J-H (1980) New species and new genus of <tp:taxon-name><tp:taxon-name-part taxon-name-part-type="family">Delphacidae</tp:taxon-name-part></tp:taxon-name> from China. Acta Entomologica Sinica 23(4): 413–423.</mixed-citation></ref><ref id="B14"><mixed-citation xmlns:xlink="http://www.w3.org/1999/xlink" xlink:type="simple">Ding J-H, Kuoh Z-L (1981) New species of <italic><tp:taxon-name><tp:taxon-name-part taxon-name-part-type="genus">Stenocranus</tp:taxon-name-part></tp:taxon-name></italic> from China (<tp:taxon-name><tp:taxon-name-part taxon-name-part-type="suborder">Homoptera</tp:taxon-name-part></tp:taxon-name>: <tp:taxon-name><tp:taxon-name-part taxon-name-part-type="family">Delphacidae</tp:taxon-name-part></tp:taxon-name>). Acta Zootaxonmica Sinica 6(1): 74–84.</mixed-citation></ref></ref-list></tp:taxon-treatment>
