# Supplementary material for: Key to Chinese species of stenocranine planthoppers (Hemiptera, Fulgoromorpha, Delphacidae), with descriptions of two new species
Source: Zookeys. 2026 May 18;1279:327–43. doi: 10.3897/zookeys.1279.177978 (PMC13202222; doi:10.3897/zookeys.1279.177978)
Supplement: XML Treatment for Stenocranus fodingshanensis [file zookeys.1279.177978-treatment2.xml]

<!DOCTYPE tp:taxon-treatment
  PUBLIC "-//TaxonX//DTD Taxonomic Treatment Publishing DTD v0 20100105//EN" "tax-treatment-NSO.dtd">
<tp:taxon-treatment xmlns:tp="http://www.plazi.org/taxpub"><tp:treatment-meta><kwd-group><label>Taxon classification</label><kwd>
              <named-content content-type="kingdom">
                <named-content content-type="taxon-name">
                  <named-content content-type="kingdom">Animalia</named-content>
                </named-content>
              </named-content>
            </kwd><kwd>
              <named-content content-type="order">Hemiptera</named-content>
            </kwd><kwd>
              <named-content content-type="family">Delphacidae</named-content>
            </kwd></kwd-group><mixed-citation publication-type="journal"><person-group><name><surname>Tang</surname><given-names>Min</given-names></name><name><surname>Gong</surname><given-names>Nian</given-names></name><name><surname>Li</surname><given-names>Zi-Zhong</given-names></name><name><surname>Yang</surname><given-names>Lin</given-names></name><name><surname>Lv</surname><given-names>Sha-Sha</given-names></name><name><surname>Long</surname><given-names>Jian-Kun</given-names></name><name><surname>Chang</surname><given-names>Zhi-Min</given-names></name><name><surname>Feng</surname><given-names>Xiao</given-names></name><name><surname>Du</surname><given-names>Mao-Heng</given-names></name><name><surname>Chen</surname><given-names>Xiang-Sheng</given-names></name></person-group><article-title>Key to Chinese species of stenocranine planthoppers (<tp:taxon-name><tp:taxon-name-part taxon-name-part-type="order" reg="Hemiptera">Hemiptera</tp:taxon-name-part></tp:taxon-name>, <tp:taxon-name><tp:taxon-name-part taxon-name-part-type="infraorder" reg="Fulgoromorpha">Fulgoromorpha</tp:taxon-name-part></tp:taxon-name>, <tp:taxon-name><tp:taxon-name-part taxon-name-part-type="family" reg="Delphacidae">Delphacidae</tp:taxon-name-part></tp:taxon-name>), with descriptions of two new species</article-title><source>Zookeys</source><day>18</day><month>05</month><year>2026</year><volume>1279</volume><fpage>327</fpage><lpage>343</lpage><pub-id pub-id-type="doi">10.3897/zookeys.1279.177978</pub-id></mixed-citation></tp:treatment-meta><tp:nomenclature><tp:taxon-name><object-id xmlns:xlink="http://www.w3.org/1999/xlink" content-type="arpha" xlink:type="simple">DF5302B9-36FE-5596-9E88-207A898444DC</object-id>
                		<tp:taxon-name-part taxon-name-part-type="genus" reg="Stenocranus">Stenocranus</tp:taxon-name-part> <tp:taxon-name-part taxon-name-part-type="species" reg="fodingshanensis">fodingshanensis</tp:taxon-name-part>
                	
                		<object-id xmlns:xlink="http://www.w3.org/1999/xlink" content-type="zoobank" xlink:type="simple">https://zoobank.org/D831F4D8-EEE1-46AA-A688-45AA639240F9</object-id>
                	</tp:taxon-name><tp:taxon-authority>Tang, Li &amp; Chen</tp:taxon-authority><tp:taxon-status xmlns:xlink="http://www.w3.org/1999/xlink" xlink:type="simple">sp. nov.</tp:taxon-status><xref ref-type="fig" rid="F1">Figs 1A–D</xref><xref ref-type="fig" rid="F2">, 2</xref><xref ref-type="fig" rid="F4">, 4A–D</xref><xref ref-type="fig" rid="F5">, 5D–F</xref></tp:nomenclature><tp:treatment-sec sec-type="Type materials"><title>Type materials.</title><p><bold><italic>Holotype</italic></bold>: China •  ♂: Guizhou Province, Fodingshan National Nature Reserve; <named-content xmlns:xlink="http://www.w3.org/1999/xlink" content-type="dwc:verbatimCoordinates" xlink:type="simple">27°33'N, 108°15'E</named-content>; sweeping, 4 Aug. 2024; Min Tang leg.; <abbrev xmlns:xlink="http://www.w3.org/1999/xlink" content-type="institution" xlink:title="Institute of Entomology, Guizhou University, Guiyang, China" xlink:type="simple">IEGU</abbrev>. <bold><italic>Paratypes</italic></bold>: China •  9♂♂11♀♀; same data as holotype; <abbrev xmlns:xlink="http://www.w3.org/1999/xlink" content-type="institution" xlink:title="Institute of Entomology, Guizhou University, Guiyang, China" xlink:type="simple">IEGU</abbrev>.</p><fig id="F1" position="float" orientation="portrait"><object-id xmlns:xlink="http://www.w3.org/1999/xlink" content-type="doi" xlink:type="simple">10.3897/zookeys.1279.177978.figure1</object-id><object-id xmlns:xlink="http://www.w3.org/1999/xlink" content-type="arpha" xlink:type="simple">0564A6EE-42CF-5311-97FF-52FA21121D9B</object-id><label>Figure 1.</label><caption><p><italic><tp:taxon-name><tp:taxon-name-part taxon-name-part-type="genus" reg="Stenocranus">Stenocranus</tp:taxon-name-part> <tp:taxon-name-part taxon-name-part-type="species" reg="fodingshanensis">fodingshanensis</tp:taxon-name-part></tp:taxon-name></italic> Tang, Li &amp; Chen, sp. nov. <bold>A–D</bold>. Male; <bold>A</bold>. Head and thorax, dorsal view; <bold>B</bold>. Frons, ventral view; <bold>C</bold>. Habitus, dorsal view; <bold>D</bold>. Habitus, lateral view. <italic><tp:taxon-name><tp:taxon-name-part taxon-name-part-type="genus" reg="Ceratocranus">Ceratocranus</tp:taxon-name-part> <tp:taxon-name-part taxon-name-part-type="species" reg="huaxiensis">huaxiensis</tp:taxon-name-part></tp:taxon-name></italic> Tang, Li &amp; Chen, sp. nov. <bold>E–H</bold>. Male; <bold>E</bold>. Head and thorax, dorsal view; <bold>F</bold>. Frons, ventral view; <bold>G</bold>. Habitus, dorsal view; <bold>H</bold>. Habitus, lateral view. Scale bars: 0.5 <abbrev xmlns:xlink="http://www.w3.org/1999/xlink" xlink:title="millimeters" xlink:type="simple">mm</abbrev><bold>(A–H)</bold>.</p></caption><graphic xmlns:xlink="http://www.w3.org/1999/xlink" xlink:href="zookeys-1279-327_article-177978__-g001.jpg" id="oo_1649533.jpg" position="float" orientation="portrait" xlink:type="simple"><uri content-type="original_file" xlink:type="simple">https://binary.pensoft.net/fig/1649533</uri></graphic></fig><fig id="F2" position="float" orientation="portrait"><object-id xmlns:xlink="http://www.w3.org/1999/xlink" content-type="doi" xlink:type="simple">10.3897/zookeys.1279.177978.figure2</object-id><object-id xmlns:xlink="http://www.w3.org/1999/xlink" content-type="arpha" xlink:type="simple">806D5B88-BC89-580E-851C-BB1C04FE19D9</object-id><label>Figure 2.</label><caption><p><italic><tp:taxon-name><tp:taxon-name-part taxon-name-part-type="genus" reg="Stenocranus">Stenocranus</tp:taxon-name-part> <tp:taxon-name-part taxon-name-part-type="species" reg="fodingshanensis">fodingshanensis</tp:taxon-name-part></tp:taxon-name></italic> Tang, Li &amp; Chen, sp. nov., male. <bold>A</bold>. Forewing; <bold>B</bold>. Hindwing; <bold>C</bold>. Genital style, left lateral view; <bold>D</bold>. Genital style, right lateral view; <bold>E</bold>. Genital style, posterior view; <bold>F</bold>. Phallobase, left lateral view; <bold>G</bold>. Phallobase, right lateral view; <bold>H</bold>. Aedeagus, lateral view; <bold>I</bold>. Male genitalia, lateral view; <bold>J</bold>. Male genitalia, posterior view. Scale bars: 0.5 <abbrev xmlns:xlink="http://www.w3.org/1999/xlink" xlink:title="millimeters" xlink:type="simple">mm</abbrev><bold>(A</bold>, <bold>B)</bold>; 0.2 <abbrev xmlns:xlink="http://www.w3.org/1999/xlink" xlink:title="millimeters" xlink:type="simple">mm</abbrev><bold>(C–J)</bold>.</p></caption><graphic xmlns:xlink="http://www.w3.org/1999/xlink" xlink:href="zookeys-1279-327_article-177978__-g002.jpg" id="oo_1649534.jpg" position="float" orientation="portrait" xlink:type="simple"><uri content-type="original_file" xlink:type="simple">https://binary.pensoft.net/fig/1649534</uri></graphic></fig><fig id="F3" position="float" orientation="portrait"><object-id xmlns:xlink="http://www.w3.org/1999/xlink" content-type="doi" xlink:type="simple">10.3897/zookeys.1279.177978.figure3</object-id><object-id xmlns:xlink="http://www.w3.org/1999/xlink" content-type="arpha" xlink:type="simple">6116F9F5-D393-5CD2-8905-3459577C04C7</object-id><label>Figure 3.</label><caption><p><italic><tp:taxon-name><tp:taxon-name-part taxon-name-part-type="genus" reg="Ceratocranus">Ceratocranus</tp:taxon-name-part> <tp:taxon-name-part taxon-name-part-type="species" reg="huaxiensis">huaxiensis</tp:taxon-name-part></tp:taxon-name></italic> Tang, Li &amp; Chen, sp. nov., male. <bold>A</bold>. Forewing; <bold>B</bold>. Hindwing; <bold>C</bold>. Aedeagus, lateral view; <bold>D</bold>. Phallobase, lateral view; <bold>E</bold>. Genital style, posterior view; <bold>F</bold>. Male genitalia, lateral view; <bold>G</bold>. Male genitalia, posterior view. Scale bars: 0.5 <abbrev xmlns:xlink="http://www.w3.org/1999/xlink" xlink:title="millimeters" xlink:type="simple">mm</abbrev><bold>(A</bold>, <bold>B)</bold>; 0.2 <abbrev xmlns:xlink="http://www.w3.org/1999/xlink" xlink:title="millimeters" xlink:type="simple">mm</abbrev><bold>(C–G)</bold>.</p></caption><graphic xmlns:xlink="http://www.w3.org/1999/xlink" xlink:href="zookeys-1279-327_article-177978__-g003.jpg" id="oo_1649535.jpg" position="float" orientation="portrait" xlink:type="simple"><uri content-type="original_file" xlink:type="simple">https://binary.pensoft.net/fig/1649535</uri></graphic></fig><fig id="F4" position="float" orientation="portrait"><object-id xmlns:xlink="http://www.w3.org/1999/xlink" content-type="doi" xlink:type="simple">10.3897/zookeys.1279.177978.figure4</object-id><object-id xmlns:xlink="http://www.w3.org/1999/xlink" content-type="arpha" xlink:type="simple">7AB0B1FA-4404-5D8C-87CD-02E6088377C1</object-id><label>Figure 4.</label><caption><p><italic><tp:taxon-name><tp:taxon-name-part taxon-name-part-type="genus" reg="Stenocranus">Stenocranus</tp:taxon-name-part> <tp:taxon-name-part taxon-name-part-type="species" reg="fodingshanensis">fodingshanensis</tp:taxon-name-part></tp:taxon-name></italic> Tang, Li &amp; Chen, sp. nov. <bold>A–D</bold>. Female; <bold>A</bold>. Female genitalia, lateral view; <bold>B</bold>. Gonapophyses VIII, lateral view; <bold>C</bold>. Gonapophyses IX, lateral view; <bold>D</bold>. Gonoplacs, ventral view. <italic><tp:taxon-name><tp:taxon-name-part taxon-name-part-type="genus" reg="Ceratocranus">Ceratocranus</tp:taxon-name-part> <tp:taxon-name-part taxon-name-part-type="species" reg="huaxiensis">huaxiensis</tp:taxon-name-part></tp:taxon-name></italic> Tang, Li &amp; Chen, sp. nov. <bold>E–H</bold>. Female; <bold>E</bold>. Female genitalia, lateral view; <bold>F</bold>. Gonapophyses VIII, lateral view; <bold>G</bold>. Gonapophyses IX, lateral view; <bold>H</bold>. Gonoplacs, ventral view. Scale bars: 0.2 <abbrev xmlns:xlink="http://www.w3.org/1999/xlink" xlink:title="millimeters" xlink:type="simple">mm</abbrev><bold>(A–H)</bold>.</p></caption><graphic xmlns:xlink="http://www.w3.org/1999/xlink" xlink:href="zookeys-1279-327_article-177978__-g004.jpg" id="oo_1649536.jpg" position="float" orientation="portrait" xlink:type="simple"><uri content-type="original_file" xlink:type="simple">https://binary.pensoft.net/fig/1649536</uri></graphic></fig><fig id="F5" position="float" orientation="portrait"><object-id xmlns:xlink="http://www.w3.org/1999/xlink" content-type="doi" xlink:type="simple">10.3897/zookeys.1279.177978.figure5</object-id><object-id xmlns:xlink="http://www.w3.org/1999/xlink" content-type="arpha" xlink:type="simple">1A3A8C0A-50DD-52BE-9E3B-37CFDA69F70C</object-id><label>Figure 5.</label><caption><p><italic><tp:taxon-name><tp:taxon-name-part taxon-name-part-type="genus" reg="Stenocranus">Stenocranus</tp:taxon-name-part> <tp:taxon-name-part taxon-name-part-type="species" reg="fodingshanensis">fodingshanensis</tp:taxon-name-part></tp:taxon-name></italic> Tang, Li &amp; Chen, sp. nov. <bold>A–C</bold>. Host plants of the type locality; <bold>D–F</bold>. Ecological photos of the adult. Photographs by Ri-Xin Jiang.</p></caption><graphic xmlns:xlink="http://www.w3.org/1999/xlink" xlink:href="zookeys-1279-327_article-177978__-g005.jpg" id="oo_1649537.jpg" position="float" orientation="portrait" xlink:type="simple"><uri content-type="original_file" xlink:type="simple">https://binary.pensoft.net/fig/1649537</uri></graphic></fig></tp:treatment-sec><tp:treatment-sec sec-type="Diagnosis"><title>Diagnosis.</title><p>Vertex, pro- and mesonotum with a light-colored medio-longitudinal stripe (Fig. <xref ref-type="fig" rid="F1">1A–D</xref>); Y-shaped carina indistinct; forewings (Figs <xref ref-type="fig" rid="F1">1D</xref>, <xref ref-type="fig" rid="F2">2A</xref>) with T-shaped markings on cross vein near hind margin, and with membrane near hind margins with a fuscous longitudinal stripe, apical veins with dark spots; anal segment (Fig. <xref ref-type="fig" rid="F2">2I, J</xref>) apical margin curved arch-shaped, lateral margin basal half with hooked spinose process; phallobase (Fig. <xref ref-type="fig" rid="F2">2F, G</xref>) wide at base, with two curved processes apically, one branch bending at a right angle toward the ventral surface and the other curved dorsad; genital styles (Fig. <xref ref-type="fig" rid="F2">2C–E</xref>) slender, inner margin prominent at base, and with angular convex near middle; widest in the basal 2/3, upward bifurcation, apical 1/3 toward apex tapering, curved inward to form a diamond-shaped median space.</p></tp:treatment-sec><tp:treatment-sec sec-type="Description"><title>Description.</title><p><bold><italic>Measurements</italic></bold>. Body length including forewing: male 4.0–5.2 <abbrev xmlns:xlink="http://www.w3.org/1999/xlink" xlink:title="millimeters" xlink:type="simple">mm</abbrev> (<italic>N</italic> = 10), female 4.7–5.8 <abbrev xmlns:xlink="http://www.w3.org/1999/xlink" xlink:title="millimeters" xlink:type="simple">mm</abbrev> (<italic>N</italic> = 11).</p><p><bold><italic>Coloration</italic></bold>. General color fuscous (Figs <xref ref-type="fig" rid="F1">1A</xref>, <xref ref-type="fig" rid="F1">1B</xref>, <xref ref-type="fig" rid="F5">5D–F</xref>). Eyes fuscous or reddish- brown, vertex, pro- and mesonotum with dirty-white medio-longitudinal stripes, and pro- and mesonotum between median and lateral carinae fuscous. Lateral sides of vertex at apical half, lateral carinae of frons and clypeus with fuscous markings. Median carina of frons brown, bottom and carinae of frons yellowish-white. Forewings (Figs <xref ref-type="fig" rid="F1">1D</xref>, <xref ref-type="fig" rid="F2">2A</xref>) hyaline, pale testaceous, veins pale brown, with T-shaped markings on cross vein near hind margin, membrane near hind margin with a fuscous longitudinal stripe, and with dark spots at apical veins. Hindwings (Fig. <xref ref-type="fig" rid="F2">2B</xref>) concolorous with forewings, wing veins fuscous. Legs testaceous, femora and tibiae with dark brown stripes. Genital styles (Fig. <xref ref-type="fig" rid="F2">2C–E</xref>) fuscous except base and outer margin black. Aedeagus and phallobase fuscous.</p><p><bold><italic>Head and thorax</italic></bold>. Vertex (Fig. <xref ref-type="fig" rid="F1">1A, C</xref>) longer in middle line than wide at base (1.45: 1), width at apex narrower than at base (0.86: 1), lateral and median carinae distinct, converge at apex, Y-shaped carina indistinct. Frons (Fig. <xref ref-type="fig" rid="F1">1B</xref>) longer in middle line than wide at widest portion (2.67: 1), widest at middle of eyes, median carina simple, base of postclypeus wider than apex of frons. Antennae (Fig. <xref ref-type="fig" rid="F1">1A, B</xref>) with scape wider than long, shorter than pedicel (0.32: 1). Pronotum (Fig. <xref ref-type="fig" rid="F1">1A, C</xref>) wider than the vertex including the eyes (1.14: 1). Mesonotum midline (Fig. <xref ref-type="fig" rid="F1">1A, C</xref>) equal in length to combined pronotum and vertex. Forewings (Fig. <xref ref-type="fig" rid="F2">2A</xref>) extend beyond abdomen, longer than maximal width (3.58: 1), widest in the apical 1/4. Metatibal spur with 20 teeth.</p><p><bold><italic>Male genitalia</italic></bold>. Pygofer ventral margin distinctly longer than dorsal margin in lateral view (Fig. <xref ref-type="fig" rid="F2">2I</xref>), in posterior view (Fig. <xref ref-type="fig" rid="F2">2J</xref>) with opening longer than wide, dorsal margin slightly concave medially. Anal segment (Fig. <xref ref-type="fig" rid="F2">2I, J</xref>) long, apical margin arch-shaped, lateral margin with hooked processes at basal half. Aedeagus with phallobase (Fig. <xref ref-type="fig" rid="F2">2F–H</xref>), phallus long and slender, curved slightly and tapering towards apices, end of apex round; phallobase wide at base, with two curved processes apically, one branch bending at a right angle toward the ventral surface and the other curved dorsad. Genital styles (Fig. <xref ref-type="fig" rid="F2">2C–E</xref>) slender, inner margin prominent at base, and with angular convex near middle, widest in the basal 2/3, upward bifurcation, apical 1/3 toward apex tapering, curved inward to form a diamond-shaped space.</p><p><bold><italic>Female genitalia</italic></bold>. Pygofer (Fig. <xref ref-type="fig" rid="F4">4A</xref>) testaceous; gonapophyses VIII (Fig. <xref ref-type="fig" rid="F4">4B</xref>) slender in ventral view, weakly serrated on lateroapical parts; gonapophyses IX (Fig. <xref ref-type="fig" rid="F4">4C</xref>) broad in dorsal view, with 11 acute teeth in apical 1/3; the teeth strongly diverged into asymmetrical two rows; gonoplacs (Fig. <xref ref-type="fig" rid="F4">4D</xref>) semicircular in ventral view, broad, wider in apical half.</p></tp:treatment-sec><tp:treatment-sec sec-type="Plant association"><title>Plant association.</title><p><italic><tp:taxon-name><tp:taxon-name-part taxon-name-part-type="genus" reg="Cyperus">Cyperus</tp:taxon-name-part></tp:taxon-name></italic> sp. (<tp:taxon-name><tp:taxon-name-part taxon-name-part-type="family" reg="Cyperaceae">Cyperaceae</tp:taxon-name-part></tp:taxon-name>) (Fig. <xref ref-type="fig" rid="F5">5A–C</xref>). All adults were collected from the <italic><tp:taxon-name><tp:taxon-name-part taxon-name-part-type="genus" reg="Cyperus">Cyperus</tp:taxon-name-part></tp:taxon-name></italic> sp. near a stream.</p></tp:treatment-sec><tp:treatment-sec sec-type="Distribution"><title>Distribution.</title><p>China (Guizhou Province).</p></tp:treatment-sec><tp:treatment-sec sec-type="Etymology"><title>Etymology.</title><p>This new species is named after the type locality, Fodingshan National Nature Reserve (Guizhou, China); the name is treated as an adjective.</p></tp:treatment-sec><tp:treatment-sec sec-type="Remarks"><title>Remarks.</title><p>This species is similar to <italic><tp:taxon-name><tp:taxon-name-part taxon-name-part-type="genus" reg="Stenocranus">S.</tp:taxon-name-part> <tp:taxon-name-part taxon-name-part-type="species" reg="chenzhouensis">chenzhouensis</tp:taxon-name-part></tp:taxon-name></italic> Ding, 1981, but differs from the latter in: 1) posterior view of genital styles widest in the basal 2/3, apical curved inward (genital styles wide at base, apical curved inward anteriorly, and protrudes dorsal in <italic><tp:taxon-name><tp:taxon-name-part taxon-name-part-type="genus" reg="Stenocranus">S.</tp:taxon-name-part> <tp:taxon-name-part taxon-name-part-type="species" reg="chenzhouensis">chenzhouensis</tp:taxon-name-part></tp:taxon-name></italic>); 2) lateral margin of anal segment with hooked processes at basal half (anal segment lateral margin without processes at basal half in <italic><tp:taxon-name><tp:taxon-name-part taxon-name-part-type="genus" reg="Stenocranus">S.</tp:taxon-name-part> <tp:taxon-name-part taxon-name-part-type="species" reg="chenzhouensis">chenzhouensis</tp:taxon-name-part></tp:taxon-name></italic>); and 3) phallobase with two curved processes apically, one into a right angle directed ventrad, and the other curved dorsally (phallobase with two curved processes in the middle, one into right angle directed ventrad, and the other curved hook-like to the ventral side in <italic><tp:taxon-name><tp:taxon-name-part taxon-name-part-type="genus" reg="Stenocranus">S.</tp:taxon-name-part> <tp:taxon-name-part taxon-name-part-type="species" reg="chenzhouensis">chenzhouensis</tp:taxon-name-part></tp:taxon-name></italic>).</p></tp:treatment-sec></tp:taxon-treatment>
