# Supplementary material for: Key to Chinese species of stenocranine planthoppers (Hemiptera, Fulgoromorpha, Delphacidae), with descriptions of two new species
Source: Zookeys. 2026 May 18;1279:327–43. doi: 10.3897/zookeys.1279.177978 (PMC13202222; doi:10.3897/zookeys.1279.177978)
Supplement: XML Treatment for Ceratocranus [file zookeys.1279.177978-treatment3.xml]

<!DOCTYPE tp:taxon-treatment
  PUBLIC "-//TaxonX//DTD Taxonomic Treatment Publishing DTD v0 20100105//EN" "tax-treatment-NSO.dtd">
<tp:taxon-treatment xmlns:tp="http://www.plazi.org/taxpub"><tp:treatment-meta><kwd-group><label>Taxon classification</label><kwd>
              <named-content content-type="kingdom">
                <named-content content-type="taxon-name">
                  <named-content content-type="kingdom">Animalia</named-content>
                </named-content>
              </named-content>
            </kwd><kwd>
              <named-content content-type="order">Hemiptera</named-content>
            </kwd><kwd>
              <named-content content-type="family">Delphacidae</named-content>
            </kwd></kwd-group><mixed-citation publication-type="journal"><person-group><name><surname>Tang</surname><given-names>Min</given-names></name><name><surname>Gong</surname><given-names>Nian</given-names></name><name><surname>Li</surname><given-names>Zi-Zhong</given-names></name><name><surname>Yang</surname><given-names>Lin</given-names></name><name><surname>Lv</surname><given-names>Sha-Sha</given-names></name><name><surname>Long</surname><given-names>Jian-Kun</given-names></name><name><surname>Chang</surname><given-names>Zhi-Min</given-names></name><name><surname>Feng</surname><given-names>Xiao</given-names></name><name><surname>Du</surname><given-names>Mao-Heng</given-names></name><name><surname>Chen</surname><given-names>Xiang-Sheng</given-names></name></person-group><article-title>Key to Chinese species of stenocranine planthoppers (<tp:taxon-name><tp:taxon-name-part taxon-name-part-type="order" reg="Hemiptera">Hemiptera</tp:taxon-name-part></tp:taxon-name>, <tp:taxon-name><tp:taxon-name-part taxon-name-part-type="infraorder" reg="Fulgoromorpha">Fulgoromorpha</tp:taxon-name-part></tp:taxon-name>, <tp:taxon-name><tp:taxon-name-part taxon-name-part-type="family" reg="Delphacidae">Delphacidae</tp:taxon-name-part></tp:taxon-name>), with descriptions of two new species</article-title><source>Zookeys</source><day>18</day><month>05</month><year>2026</year><volume>1279</volume><fpage>327</fpage><lpage>343</lpage><pub-id pub-id-type="doi">10.3897/zookeys.1279.177978</pub-id></mixed-citation></tp:treatment-meta><tp:nomenclature><tp:taxon-name><object-id xmlns:xlink="http://www.w3.org/1999/xlink" content-type="arpha" xlink:type="simple">B41CACBE-9B0B-5838-9983-F1E82F0CF21B</object-id>
                		<tp:taxon-name-part taxon-name-part-type="genus" reg="Ceratocranus">Ceratocranus</tp:taxon-name-part>
                	</tp:taxon-name><tp:taxon-authority>Fujinuma &amp; Hayashi, 2025</tp:taxon-authority><tp:nomenclature-citation-list><tp:nomenclature-citation><tp:taxon-name>
                <tp:taxon-name-part taxon-name-part-type="genus" reg="Ceratocranus">Ceratocranus</tp:taxon-name-part>
              </tp:taxon-name><comment> Fujinuma &amp; Hayashi, 2025: 330.</comment></tp:nomenclature-citation></tp:nomenclature-citation-list></tp:nomenclature><tp:treatment-sec sec-type="Type species"><title>Type species.</title><p><italic><tp:taxon-name><tp:taxon-name-part taxon-name-part-type="genus" reg="Stenocranus">Stenocranus</tp:taxon-name-part> <tp:taxon-name-part taxon-name-part-type="species" reg="agamopsyche">agamopsyche</tp:taxon-name-part></tp:taxon-name></italic> Kirkaldy, 1906</p></tp:treatment-sec><tp:treatment-sec sec-type="Diagnosis"><title>Diagnosis.</title><p>Vertex distinctly projected beyond eyes, about 1.7× as long as wide; anterior margin angulate; lateral margins subparallel; carinae distinctly ridged except median carina obsolete; submedian carinae meeting on fastigium. Rostrum distinctly exceeding mesocoxae. Antennae terete; segment I slightly longer than wide; segment II about 4.3–4.5× as long as wide. Metatibiae with two lateral spines. Hind legs with spinulation: tibial apex with 5 (2+3) spinules, basitarsus with 7 (2+5) spinules, second tarsomere with 5 spinules. Post-tibial spur cultrate, tectiform, shorter than basitarsus, with about 14–20 teeth on posterior margin.</p><p><bold><italic>Male genitalia</italic></bold>: Pygofer rectangular in lateral view, higher than wide of ventral margin, strongly produced caudad in dorsal half of caudal margin; oval in caudal view, higher than wide; diaphragm broad, without armature. Suspensorium rectangular in anterior view, with small protrusion on left dorsal part. Genital styles sinuate in lateral view, forceps-shaped in ventrocaudal view, very broad; basal angles relatively long. Aedeagus very slender, sinuate. Phallobase broad in lateral view, terminating into two downcurved processes; opening for aedeagus on right side. Anal tube rectangular in lateral view; ventral margin bearing one pair of processes.</p><p><bold><italic>Female genitalia</italic></bold>: Pygofer nearly as long as gonoplacs in ventral view, distinctly broader than gonoplacs. Gonocoxae VIII narrow in ventral view, mostly subparallel. Gonapophyses VIII slender in ventral view, nearly smooth on lateroapical parts. Gonapophyses IX relatively broad in dorsal view; dorsal margin with trapezoidal teeth in apical 1/3, small concavity before the teeth. Gonoplacs slender in ventral view, mostly subparallel (<xref ref-type="bibr" rid="B17">Fujinuma and Hayashi 2025</xref>).</p></tp:treatment-sec><tp:treatment-sec sec-type="Distribution"><title>Distribution.</title><p>Australian, Oriental and Palearctic regions.</p><sec sec-type="Key to Chinese species (males) of the genus Ceratocranus" id="sec6"><title>Key to Chinese species (males) of the genus <italic><tp:taxon-name><tp:taxon-name-part taxon-name-part-type="genus" reg="Ceratocranus">Ceratocranus</tp:taxon-name-part></tp:taxon-name></italic></title><table-wrap content-type="key" position="anchor" orientation="portrait"><table><tbody><tr><td rowspan="1" colspan="1">1</td><td rowspan="1" colspan="1">Genital styles inner angle slender, with small processes (<xref ref-type="bibr" rid="B44">Yang 1989</xref>: fig. 2I)</td><td rowspan="1" colspan="1">
                      <bold><italic><tp:taxon-name><tp:taxon-name-part taxon-name-part-type="genus" reg="Ceratocranus">C.</tp:taxon-name-part> <tp:taxon-name-part taxon-name-part-type="species" reg="agamopsyche">agamopsyche</tp:taxon-name-part></tp:taxon-name></italic> (Kirkaldy, 1906)</bold>
                    </td></tr><tr><td rowspan="1" colspan="1">–</td><td rowspan="1" colspan="1">Genital styles inner angle broad, without processes (Fig. <xref ref-type="fig" rid="F3">3E</xref>)</td><td rowspan="1" colspan="1"><bold><italic><tp:taxon-name><tp:taxon-name-part taxon-name-part-type="genus" reg="Ceratocranus">C.</tp:taxon-name-part> <tp:taxon-name-part taxon-name-part-type="species" reg="huaxiensis">huaxiensis</tp:taxon-name-part></tp:taxon-name></italic> Tang, Li &amp; Chen, sp. nov</bold>.</td></tr></tbody></table></table-wrap></sec></tp:treatment-sec><tp:treatment-sec><!--Section generated to contain objects referenced in tp:taxon-treatment.--><fig id="F3" position="float" orientation="portrait"><object-id xmlns:xlink="http://www.w3.org/1999/xlink" content-type="doi" xlink:type="simple">10.3897/zookeys.1279.177978.figure3</object-id><object-id xmlns:xlink="http://www.w3.org/1999/xlink" content-type="arpha" xlink:type="simple">6116F9F5-D393-5CD2-8905-3459577C04C7</object-id><label>Figure 3.</label><caption><p><italic><tp:taxon-name><tp:taxon-name-part taxon-name-part-type="genus" reg="Ceratocranus">Ceratocranus</tp:taxon-name-part> <tp:taxon-name-part taxon-name-part-type="species" reg="huaxiensis">huaxiensis</tp:taxon-name-part></tp:taxon-name></italic> Tang, Li &amp; Chen, sp. nov., male. <bold>A</bold>. Forewing; <bold>B</bold>. Hindwing; <bold>C</bold>. Aedeagus, lateral view; <bold>D</bold>. Phallobase, lateral view; <bold>E</bold>. Genital style, posterior view; <bold>F</bold>. Male genitalia, lateral view; <bold>G</bold>. Male genitalia, posterior view. Scale bars: 0.5 <abbrev xmlns:xlink="http://www.w3.org/1999/xlink" xlink:title="millimeters" xlink:type="simple">mm</abbrev><bold>(A</bold>, <bold>B)</bold>; 0.2 <abbrev xmlns:xlink="http://www.w3.org/1999/xlink" xlink:title="millimeters" xlink:type="simple">mm</abbrev><bold>(C–G)</bold>.</p></caption><graphic xmlns:xlink="http://www.w3.org/1999/xlink" xlink:href="zookeys-1279-327_article-177978__-g003.jpg" id="oo_1649535.jpg" position="float" orientation="portrait" xlink:type="simple"><uri content-type="original_file" xlink:type="simple">https://binary.pensoft.net/fig/1649535</uri></graphic></fig></tp:treatment-sec><ref-list><ref id="B17"><mixed-citation xmlns:xlink="http://www.w3.org/1999/xlink" xlink:type="simple">Fujinuma S, Hayashi M (2025) Taxonomic revision of Japanese <italic><tp:taxon-name><tp:taxon-name-part taxon-name-part-type="genus">Stenocranus</tp:taxon-name-part></tp:taxon-name></italic> (<tp:taxon-name><tp:taxon-name-part taxon-name-part-type="order">Hemiptera</tp:taxon-name-part></tp:taxon-name>: <tp:taxon-name><tp:taxon-name-part taxon-name-part-type="infraorder">Fulgoromorpha</tp:taxon-name-part></tp:taxon-name>: <tp:taxon-name><tp:taxon-name-part taxon-name-part-type="family">Delphacidae</tp:taxon-name-part></tp:taxon-name>). Zootaxa 5706(3): 301–336. <ext-link xlink:href="10.11646/zootaxa.5706.3.1" ext-link-type="doi" xlink:type="simple">https://doi.org/10.11646/zootaxa.5706.3.1</ext-link></mixed-citation></ref><ref id="B44"><mixed-citation xmlns:xlink="http://www.w3.org/1999/xlink" xlink:type="simple">Yang Z-T (1989) <tp:taxon-name><tp:taxon-name-part taxon-name-part-type="family">Delphacidae</tp:taxon-name-part></tp:taxon-name> of Taiwan (II): (<tp:taxon-name><tp:taxon-name-part taxon-name-part-type="suborder">Homoptera</tp:taxon-name-part></tp:taxon-name>: <tp:taxon-name><tp:taxon-name-part taxon-name-part-type="superfamily">Fulgoroidea</tp:taxon-name-part></tp:taxon-name>). National Science Council Special Publication 6: 1–334.</mixed-citation></ref></ref-list></tp:taxon-treatment>
