# Supplementary material for: Key to Chinese species of stenocranine planthoppers (Hemiptera, Fulgoromorpha, Delphacidae), with descriptions of two new species
Source: Zookeys. 2026 May 18;1279:327–43. doi: 10.3897/zookeys.1279.177978 (PMC13202222; doi:10.3897/zookeys.1279.177978)
Supplement: XML Treatment for Ceratocranus huaxiensis [file zookeys.1279.177978-treatment4.xml]

<!DOCTYPE tp:taxon-treatment
  PUBLIC "-//TaxonX//DTD Taxonomic Treatment Publishing DTD v0 20100105//EN" "tax-treatment-NSO.dtd">
<tp:taxon-treatment xmlns:tp="http://www.plazi.org/taxpub"><tp:treatment-meta><kwd-group><label>Taxon classification</label><kwd>
              <named-content content-type="kingdom">
                <named-content content-type="taxon-name">
                  <named-content content-type="kingdom">Animalia</named-content>
                </named-content>
              </named-content>
            </kwd><kwd>
              <named-content content-type="order">Hemiptera</named-content>
            </kwd><kwd>
              <named-content content-type="family">Delphacidae</named-content>
            </kwd></kwd-group><mixed-citation publication-type="journal"><person-group><name><surname>Tang</surname><given-names>Min</given-names></name><name><surname>Gong</surname><given-names>Nian</given-names></name><name><surname>Li</surname><given-names>Zi-Zhong</given-names></name><name><surname>Yang</surname><given-names>Lin</given-names></name><name><surname>Lv</surname><given-names>Sha-Sha</given-names></name><name><surname>Long</surname><given-names>Jian-Kun</given-names></name><name><surname>Chang</surname><given-names>Zhi-Min</given-names></name><name><surname>Feng</surname><given-names>Xiao</given-names></name><name><surname>Du</surname><given-names>Mao-Heng</given-names></name><name><surname>Chen</surname><given-names>Xiang-Sheng</given-names></name></person-group><article-title>Key to Chinese species of stenocranine planthoppers (<tp:taxon-name><tp:taxon-name-part taxon-name-part-type="order" reg="Hemiptera">Hemiptera</tp:taxon-name-part></tp:taxon-name>, <tp:taxon-name><tp:taxon-name-part taxon-name-part-type="infraorder" reg="Fulgoromorpha">Fulgoromorpha</tp:taxon-name-part></tp:taxon-name>, <tp:taxon-name><tp:taxon-name-part taxon-name-part-type="family" reg="Delphacidae">Delphacidae</tp:taxon-name-part></tp:taxon-name>), with descriptions of two new species</article-title><source>Zookeys</source><day>18</day><month>05</month><year>2026</year><volume>1279</volume><fpage>327</fpage><lpage>343</lpage><pub-id pub-id-type="doi">10.3897/zookeys.1279.177978</pub-id></mixed-citation></tp:treatment-meta><tp:nomenclature><tp:taxon-name><object-id xmlns:xlink="http://www.w3.org/1999/xlink" content-type="arpha" xlink:type="simple">F125B6F2-A7DE-5652-B54E-F960433E4BBE</object-id>
                		<tp:taxon-name-part taxon-name-part-type="genus" reg="Ceratocranus">Ceratocranus</tp:taxon-name-part> <tp:taxon-name-part taxon-name-part-type="species" reg="huaxiensis">huaxiensis</tp:taxon-name-part>
                	
                		<object-id xmlns:xlink="http://www.w3.org/1999/xlink" content-type="zoobank" xlink:type="simple">https://zoobank.org/83412C6D-C917-45D2-AD9D-B5BB491F1C28</object-id>
                	</tp:taxon-name><tp:taxon-authority>Tang, Li &amp; Chen</tp:taxon-authority><tp:taxon-status xmlns:xlink="http://www.w3.org/1999/xlink" xlink:type="simple">sp. nov.</tp:taxon-status><xref ref-type="fig" rid="F1">Figs 1E–H</xref><xref ref-type="fig" rid="F3">, 3</xref><xref ref-type="fig" rid="F4">, 4E–H</xref><xref ref-type="fig" rid="F6">, 6C–F</xref></tp:nomenclature><tp:treatment-sec sec-type="Type materials"><title>Type materials.</title><p><bold><italic>Holotype</italic></bold>: China •  ♂: Guizhou Province, Guiyang City, Huaxi District, Jiuan Town; <named-content xmlns:xlink="http://www.w3.org/1999/xlink" content-type="dwc:verbatimCoordinates" xlink:type="simple">26°28'N, 106°34'E</named-content>; sweeping, 17 Oct. 2023; Min Tang, Xiu-Dong Huang and Ri-Xin Jiang leg.; <abbrev xmlns:xlink="http://www.w3.org/1999/xlink" content-type="institution" xlink:title="Institute of Entomology, Guizhou University, Guiyang, China" xlink:type="simple">IEGU</abbrev>. <bold><italic>Paratypes</italic></bold>: China •  14♂♂12♀♀; same data as holotype; <abbrev xmlns:xlink="http://www.w3.org/1999/xlink" content-type="institution" xlink:title="Institute of Entomology, Guizhou University, Guiyang, China" xlink:type="simple">IEGU</abbrev>.</p><fig id="F6" position="float" orientation="portrait"><object-id xmlns:xlink="http://www.w3.org/1999/xlink" content-type="doi" xlink:type="simple">10.3897/zookeys.1279.177978.figure6</object-id><object-id xmlns:xlink="http://www.w3.org/1999/xlink" content-type="arpha" xlink:type="simple">1A63A5AA-F86D-52D6-9090-EE2CF66DF4D1</object-id><label>Figure 6.</label><caption><p><italic><tp:taxon-name><tp:taxon-name-part taxon-name-part-type="genus" reg="Ceratocranus">Ceratocranus</tp:taxon-name-part> <tp:taxon-name-part taxon-name-part-type="species" reg="huaxiensis">huaxiensis</tp:taxon-name-part></tp:taxon-name></italic> Tang, Li &amp; Chen, sp. nov. <bold>A</bold>, <bold>B</bold>. Host plants of the type locality; <bold>C</bold>. Ecological photos of the third instar nymph; <bold>D</bold>. Ecological photos of the fourth instar nymph; <bold>E</bold>. Ecological photos of the fifth instar nymph; <bold>F</bold>. Ecological photos of the adult. Photographs by Ri-Xin Jiang.</p></caption><graphic xmlns:xlink="http://www.w3.org/1999/xlink" xlink:href="zookeys-1279-327_article-177978__-g006.jpg" id="oo_1649538.jpg" position="float" orientation="portrait" xlink:type="simple"><uri content-type="original_file" xlink:type="simple">https://binary.pensoft.net/fig/1649538</uri></graphic></fig></tp:treatment-sec><tp:treatment-sec sec-type="Diagnosis"><title>Diagnosis.</title><p>Vertex, pro- and mesonotum (Fig. <xref ref-type="fig" rid="F1">1E, G</xref>) with a light-colored medio-longitudinal stripe; antennae (Fig. <xref ref-type="fig" rid="F1">1E, F</xref>) with scape wider than long, shorter than pedicel (0.22: 1); pronotum (Fig. <xref ref-type="fig" rid="F1">1H</xref>) near lateral margins with small black rounded spots; mesonotum (Fig. <xref ref-type="fig" rid="F1">1E, G</xref>) equal in length to pronotum and vertex in midline combined; forewings (Figs <xref ref-type="fig" rid="F1">1H</xref>, <xref ref-type="fig" rid="F3">3A</xref>) apex of apical veins with fuscous spots; phallobase (Fig. <xref ref-type="fig" rid="F3">3D</xref>) sheet-like, wide at base, tapering towards apices, skewed to the left, directed ventrad, with a process near middle of ventral margin; genital styles (Fig. <xref ref-type="fig" rid="F3">3E</xref>) wide at base, with a spinose process at middle part, inner angle broad, without processes, apical half curved inwardly and tapering to apex.</p></tp:treatment-sec><tp:treatment-sec sec-type="Description"><title>Description.</title><p><bold><italic>Measurements</italic></bold>. Body length including forewing: male 5.3–6.1 <abbrev xmlns:xlink="http://www.w3.org/1999/xlink" xlink:title="millimeters" xlink:type="simple">mm</abbrev> (<italic>N</italic> = 15), female 5.4–6.6 <abbrev xmlns:xlink="http://www.w3.org/1999/xlink" xlink:title="millimeters" xlink:type="simple">mm</abbrev> (<italic>N</italic> = 12).</p><p><bold><italic>Coloration</italic></bold>. General color testaceous (Figs <xref ref-type="fig" rid="F1">1E–H</xref>, <xref ref-type="fig" rid="F6">6C–F</xref>). Ocelli and eyes fuscous. Vertex, pro- and mesonotum with a light-colored medio-longitudinal stripe (Fig. <xref ref-type="fig" rid="F1">1E, G</xref>). Lateral sides of vertex at apical half, basal genae, frons with black stripes, and clypeus with black markings. Median carinae of frons and clypeus testaceous. Pronotum (Fig. <xref ref-type="fig" rid="F1">1E, G, H</xref>) between median and lateral carinae with fuscous markings, and with small black rounded spots near lateral margins. Mesonotum between median and lateral carinae testaceous. Forewings (Figs <xref ref-type="fig" rid="F1">1H</xref>, <xref ref-type="fig" rid="F3">3A</xref>) hyaline, pale testaceous, ends of apical veins with fuscous markings, wing spots fuscous. Hindwings (Fig. <xref ref-type="fig" rid="F3">3B</xref>) with forewings concolorous, wing veins pale smoke-brown. Legs yellowish-white, femora and tibiae with dark brown stripes. Anal segment yellowish-brown, stylus fuscous, genital styles black.</p><p><bold><italic>Head and thorax</italic></bold>. Vertex (Fig. <xref ref-type="fig" rid="F1">1E, G</xref>) longer in middle line than wide at base (1.67: 1), width at apex narrower than at base (0.83: 1), lateral and submedian carinae distinct, converge at apex, Y-shaped carina distinct. Frons (Fig. <xref ref-type="fig" rid="F1">1F</xref>) longer in middle line than wide at widest portion (2.67: 1), widest at middle of eyes, median carina simple, base of postclypeus slightly wider than apex of frons. Antennae (Fig. <xref ref-type="fig" rid="F1">1E, F</xref>) with scape wider than long, shorter than pedicel (0.22: 1). Pronotum (Fig. <xref ref-type="fig" rid="F1">1E, G</xref>) wider than vertex including eyes (1.36: 1). Mesonotum (Fig. <xref ref-type="fig" rid="F1">1E, G</xref>) equal in length to pronotum and vertex combined in midline. Forewings (Fig. <xref ref-type="fig" rid="F3">3A</xref>) extend beyond abdomen, longer than maximal width (3.75: 1), widest in the apical 1/4. Metatibal spur with 17–20 teeth.</p><p><bold><italic>Male genitalia</italic></bold>. Pygofer (Fig. <xref ref-type="fig" rid="F3">3F</xref>) ventral margin distinctly longer than dorsal margin in lateral view, in posterior view (Fig. <xref ref-type="fig" rid="F3">3G</xref>) with opening longer than wide, dorsal margin slightly concave medially, posterior margin distinctly protruding. Anal segment (Fig. <xref ref-type="fig" rid="F3">3F, G</xref>) ring-like, with a pair of spinose processes. Aedeagus with phallobase (Fig. <xref ref-type="fig" rid="F3">3C, D</xref>), phallus long and slender, curved slightly and tapering towards apices, apical portion very weak; phallobase sheet-like, wide at base, tapering towards apices, skewed to the left, directed ventrad, with a process near middle of ventral margin. Genital styles (Fig. <xref ref-type="fig" rid="F3">3E</xref>) wide at base, with a spinose process medially, apical half inwardly curved and tapering to apex.</p><p><bold><italic>Female genitalia</italic></bold>. Pygofer (Fig. <xref ref-type="fig" rid="F4">4E</xref>) fuscous; gonapophyses VIII (Fig. <xref ref-type="fig" rid="F4">4F</xref>) narrow in ventral view, mostly subparallel, slender in ventral view, weakly serrated on lateroapical parts; gonapophyses IX (Fig. <xref ref-type="fig" rid="F4">4G</xref>) relatively broad in dorsal view; with 15 acute teeth in apical 1/3, small concavity before the teeth; gonoplacs (Fig. <xref ref-type="fig" rid="F4">4H</xref>) slender in ventral view, mostly subparallel.</p></tp:treatment-sec><tp:treatment-sec sec-type="Plant association"><title>Plant association.</title><p><italic><tp:taxon-name><tp:taxon-name-part taxon-name-part-type="genus" reg="Phragmites">Phragmites</tp:taxon-name-part> <tp:taxon-name-part taxon-name-part-type="species" reg="australis">australis</tp:taxon-name-part></tp:taxon-name></italic> (Cav.) Trin. ex Steud. (<tp:taxon-name><tp:taxon-name-part taxon-name-part-type="family" reg="Poaceae">Poaceae</tp:taxon-name-part></tp:taxon-name>) (Fig. <xref ref-type="fig" rid="F6">6A, B</xref>). All adults were collected from the <italic><tp:taxon-name><tp:taxon-name-part taxon-name-part-type="genus" reg="Phragmites">P.</tp:taxon-name-part> <tp:taxon-name-part taxon-name-part-type="species" reg="australis">australis</tp:taxon-name-part></tp:taxon-name></italic> along a river.</p></tp:treatment-sec><tp:treatment-sec sec-type="Distribution"><title>Distribution.</title><p>China (Guizhou Province).</p></tp:treatment-sec><tp:treatment-sec sec-type="Etymology"><title>Etymology.</title><p>This new species is named after the type locality, Huaxi District (Guiyang City, Guizhou, China); the name is treated as an adjective.</p></tp:treatment-sec><tp:treatment-sec sec-type="Remarks"><title>Remarks.</title><p>This species is similar to <italic><tp:taxon-name><tp:taxon-name-part taxon-name-part-type="genus" reg="Ceratocranus">C.</tp:taxon-name-part> <tp:taxon-name-part taxon-name-part-type="species" reg="agamopsyche">agamopsyche</tp:taxon-name-part></tp:taxon-name></italic> (Kirkaldy, 1906), but differs from the latter in: 1) mesonotum equal in length to pronotum and vertex combined in midline (mesonotum longer than pronotum and vertex combined in midline in <italic><tp:taxon-name><tp:taxon-name-part taxon-name-part-type="genus" reg="Ceratocranus">C.</tp:taxon-name-part> <tp:taxon-name-part taxon-name-part-type="species" reg="agamopsyche">agamopsyche</tp:taxon-name-part></tp:taxon-name></italic>); 2) genital styles inner angle broad, without process (genital styles inner angle slender, inner margin at base with a process in <italic><tp:taxon-name><tp:taxon-name-part taxon-name-part-type="genus" reg="Ceratocranus">C.</tp:taxon-name-part> <tp:taxon-name-part taxon-name-part-type="species" reg="agamopsyche">agamopsyche</tp:taxon-name-part></tp:taxon-name></italic>); and 3) phallobase with a straight process near middle of ventral margin (phallobase with a curved process near middle of ventral margin in <italic><tp:taxon-name><tp:taxon-name-part taxon-name-part-type="genus" reg="Ceratocranus">C.</tp:taxon-name-part> <tp:taxon-name-part taxon-name-part-type="species" reg="agamopsyche">agamopsyche</tp:taxon-name-part></tp:taxon-name></italic>).</p></tp:treatment-sec><tp:treatment-sec><!--Section generated to contain objects referenced in tp:taxon-treatment.--><fig id="F1" position="float" orientation="portrait"><object-id xmlns:xlink="http://www.w3.org/1999/xlink" content-type="doi" xlink:type="simple">10.3897/zookeys.1279.177978.figure1</object-id><object-id xmlns:xlink="http://www.w3.org/1999/xlink" content-type="arpha" xlink:type="simple">0564A6EE-42CF-5311-97FF-52FA21121D9B</object-id><label>Figure 1.</label><caption><p><italic><tp:taxon-name><tp:taxon-name-part taxon-name-part-type="genus" reg="Stenocranus">Stenocranus</tp:taxon-name-part> <tp:taxon-name-part taxon-name-part-type="species" reg="fodingshanensis">fodingshanensis</tp:taxon-name-part></tp:taxon-name></italic> Tang, Li &amp; Chen, sp. nov. <bold>A–D</bold>. Male; <bold>A</bold>. Head and thorax, dorsal view; <bold>B</bold>. Frons, ventral view; <bold>C</bold>. Habitus, dorsal view; <bold>D</bold>. Habitus, lateral view. <italic><tp:taxon-name><tp:taxon-name-part taxon-name-part-type="genus" reg="Ceratocranus">Ceratocranus</tp:taxon-name-part> <tp:taxon-name-part taxon-name-part-type="species" reg="huaxiensis">huaxiensis</tp:taxon-name-part></tp:taxon-name></italic> Tang, Li &amp; Chen, sp. nov. <bold>E–H</bold>. Male; <bold>E</bold>. Head and thorax, dorsal view; <bold>F</bold>. Frons, ventral view; <bold>G</bold>. Habitus, dorsal view; <bold>H</bold>. Habitus, lateral view. Scale bars: 0.5 <abbrev xmlns:xlink="http://www.w3.org/1999/xlink" xlink:title="millimeters" xlink:type="simple">mm</abbrev><bold>(A–H)</bold>.</p></caption><graphic xmlns:xlink="http://www.w3.org/1999/xlink" xlink:href="zookeys-1279-327_article-177978__-g001.jpg" id="oo_1649533.jpg" position="float" orientation="portrait" xlink:type="simple"><uri content-type="original_file" xlink:type="simple">https://binary.pensoft.net/fig/1649533</uri></graphic></fig><fig id="F3" position="float" orientation="portrait"><object-id xmlns:xlink="http://www.w3.org/1999/xlink" content-type="doi" xlink:type="simple">10.3897/zookeys.1279.177978.figure3</object-id><object-id xmlns:xlink="http://www.w3.org/1999/xlink" content-type="arpha" xlink:type="simple">6116F9F5-D393-5CD2-8905-3459577C04C7</object-id><label>Figure 3.</label><caption><p><italic><tp:taxon-name><tp:taxon-name-part taxon-name-part-type="genus" reg="Ceratocranus">Ceratocranus</tp:taxon-name-part> <tp:taxon-name-part taxon-name-part-type="species" reg="huaxiensis">huaxiensis</tp:taxon-name-part></tp:taxon-name></italic> Tang, Li &amp; Chen, sp. nov., male. <bold>A</bold>. Forewing; <bold>B</bold>. Hindwing; <bold>C</bold>. Aedeagus, lateral view; <bold>D</bold>. Phallobase, lateral view; <bold>E</bold>. Genital style, posterior view; <bold>F</bold>. Male genitalia, lateral view; <bold>G</bold>. Male genitalia, posterior view. Scale bars: 0.5 <abbrev xmlns:xlink="http://www.w3.org/1999/xlink" xlink:title="millimeters" xlink:type="simple">mm</abbrev><bold>(A</bold>, <bold>B)</bold>; 0.2 <abbrev xmlns:xlink="http://www.w3.org/1999/xlink" xlink:title="millimeters" xlink:type="simple">mm</abbrev><bold>(C–G)</bold>.</p></caption><graphic xmlns:xlink="http://www.w3.org/1999/xlink" xlink:href="zookeys-1279-327_article-177978__-g003.jpg" id="oo_1649535.jpg" position="float" orientation="portrait" xlink:type="simple"><uri content-type="original_file" xlink:type="simple">https://binary.pensoft.net/fig/1649535</uri></graphic></fig><fig id="F4" position="float" orientation="portrait"><object-id xmlns:xlink="http://www.w3.org/1999/xlink" content-type="doi" xlink:type="simple">10.3897/zookeys.1279.177978.figure4</object-id><object-id xmlns:xlink="http://www.w3.org/1999/xlink" content-type="arpha" xlink:type="simple">7AB0B1FA-4404-5D8C-87CD-02E6088377C1</object-id><label>Figure 4.</label><caption><p><italic><tp:taxon-name><tp:taxon-name-part taxon-name-part-type="genus" reg="Stenocranus">Stenocranus</tp:taxon-name-part> <tp:taxon-name-part taxon-name-part-type="species" reg="fodingshanensis">fodingshanensis</tp:taxon-name-part></tp:taxon-name></italic> Tang, Li &amp; Chen, sp. nov. <bold>A–D</bold>. Female; <bold>A</bold>. Female genitalia, lateral view; <bold>B</bold>. Gonapophyses VIII, lateral view; <bold>C</bold>. Gonapophyses IX, lateral view; <bold>D</bold>. Gonoplacs, ventral view. <italic><tp:taxon-name><tp:taxon-name-part taxon-name-part-type="genus" reg="Ceratocranus">Ceratocranus</tp:taxon-name-part> <tp:taxon-name-part taxon-name-part-type="species" reg="huaxiensis">huaxiensis</tp:taxon-name-part></tp:taxon-name></italic> Tang, Li &amp; Chen, sp. nov. <bold>E–H</bold>. Female; <bold>E</bold>. Female genitalia, lateral view; <bold>F</bold>. Gonapophyses VIII, lateral view; <bold>G</bold>. Gonapophyses IX, lateral view; <bold>H</bold>. Gonoplacs, ventral view. Scale bars: 0.2 <abbrev xmlns:xlink="http://www.w3.org/1999/xlink" xlink:title="millimeters" xlink:type="simple">mm</abbrev><bold>(A–H)</bold>.</p></caption><graphic xmlns:xlink="http://www.w3.org/1999/xlink" xlink:href="zookeys-1279-327_article-177978__-g004.jpg" id="oo_1649536.jpg" position="float" orientation="portrait" xlink:type="simple"><uri content-type="original_file" xlink:type="simple">https://binary.pensoft.net/fig/1649536</uri></graphic></fig></tp:treatment-sec></tp:taxon-treatment>
